# Supplementary material for: Genome-Wide Identification of the Hypericum perforatum WRKY Gene Family Implicates HpWRKY85 in Drought Resistance
Source: Int J Mol Sci. 2022 Dec 26;24(1):352. doi: 10.3390/ijms24010352 (PMC9820127; doi:10.3390/ijms24010352)
Supplement: Supplementary file 1 [file ijms-24-00352-s001.zip]

Archive with 9 entries (9 files):
- Figure S1.jpg
- Figure S2.png
- Figure S3.jpg
- Figure S4.png
- Table S1.xlsx
- Table S2.xlsx
- Table S3.xlsx
- Table S4.xlsx
- Table S5.xls
