# Supplementary material for: Genome-Wide Identification of the Hypericum perforatum WRKY Gene Family Implicates HpWRKY85 in Drought Resistance
Source: Int J Mol Sci. 2022 Dec 26;24(1):352. doi: 10.3390/ijms24010352 (PMC9820127; doi:10.3390/ijms24010352)
Supplement: Supplementary file 1 [file ijms-24-00352-s001.zip › Table S1.xlsx]

## Sheet: Sheet1
Table S1. The sequence feature of 86 HpWRKY genes.
Gene Name	Gene length (bp)	cDNA length (bp)	Protein (aa)	Mw (Da)	PI	CDS sequence	Subcellular localization
HpWRKY1	1125	684	227	25253	5.11	ATGGGGTTATTACGAGCTTCAGAAACCAAACCAGATGCCCAGGCATCCAAAAGAAGGAAGGTGATAGAGAAGACAGTGGTCAAAGTGAAGATATCTGCAAGTGCAAGTGCAGGGAACCTGAAGAGTGAAGGGCTGCCTTCTGATTTATGGTCATGGAGGAAATATGGGCAGAAGCCCATTAAAGGGTCTCCTTTTCCAAGAGGCTACTATAGGTGTAGTACATTAAAGGGTTGCTCAGCCAAGAAGCAAGTGGAAAGGTGCAGAACTGATGCTTCAATGCTCATAATCACTTACACCTCCAGCCACAACCATCCCGGACCCCGAATCGAAACAGCCGCAAAAGAAGATCAAAGTGATCATCAACCTACAAGTGATGATCAAGTAGACACGATCACTACT…	Nucleus
HpWRKY2	1338	927	308	34634.8	8.89	ATGGAGAACACTTGGAACTGGGACCAGAACACGTTGTCGAACGAGTTAATTCAGGGGATGGAGGTGGCCAAACTGCTGAGGTTACAGCTTAATGCAACATCCTCAAATGAGACGAGGAGACTGCTGGTGCAGAGGATAGTGTCTTCCTATGAGAATGCTCTCATGATACTGAACTGGGGAGGTTCAATTGGAGGAGAACCACAGGGTGCTGGAGTTGCCACAGTGGTTGCCCCCGTGTCCCCTCGATCATTGAATGGAAGTCCCCAGAGCGATGATCTTGATGGGGTTGTCAAGAAAAATCAGGCTCCCTATAATGCCTCGAAGAAAAGGAAGACAATGCAAAGAATGACATACCAGCTCAGAGTAAACCCTGAGAATGGTCTGGAAGGGCCTCATGAT…	Nucleus
HpWRKY3	2777	1893	630	68941.1	6.64	ATGGACCCCACCACCTCAGACAACAGCAACCGCCCAAGGGGGAGCATAGCGGAGAGGAGGGCGGAGAAATGCGGGTTCAACGCGGAGAGTATCAACACGGCGCGTTTCAGGACGGATAAAAGTGTGGGCCCATTCGCCACCTCCCCAACTGTCGTCCGGTCGCCCCTCTTAACCATCCCTCCCGGCATCAGCCCCACCGCGCTCCTCGACTCGCCTATCCTCTTGCCCAGTTCCCAGCCGTCTCCGACCACGGGGTTCACCGACGAAAGAGGTGGGTTCGGGCGGCTCAAGGAAGACGACAATGCCTCGTCGTCCTTTGCTGTTGCTTTTCCCGAATATTCCGGCTTCTTTAATCAGGGGAATGATGGTGATGACCTTCATGCTCTTGTTTCCCGCGGA…	Nucleus
HpWRKY4	2352	978	325	34640.7	9.31	ATGACCGTCGATCTGATGACGGGGTACAGGAAGATGGACGATCAAGTGGCTATCCAGGAGGCTGCATCGCAAGGGATAAAGAGCATGGAGCACCTGATCCGTCTCATGTCCCAAAATACTTCATCCTTCTCCACCACAAGTCAACCCAACAACAACATGAACACCGTTGACTGCTCCGACCTCACCGATCTAACCATCTCAAGTTCAAAAAATATTCCCTTATCCTCCTCCGCCGCCTCCACCTCCTCGCAACCGCAACCGCCGGCAGCAATCCCACTCCCGTCGCGCTCCCACGCCTTTCCCCCGGCGGCGACCGTGCACCCGCAGAGTCTCACCCTCGACTTCACCAAGAACAACATATTCACCTCTAACCCTAAGACCGCAGAGCTCGAGTTCTCC…	Nucleus
HpWRKY5	3121	1533	510	57741.3	5.81	ATGGATATCGATCTATCTTTAAGGATGGAGGGTGAAAATGAAAGGCAAAGAGAAGGCGAGGAAGGAAACGAAGATATCTCGGTAGAAGAAGATCGAATATTCGCAGAGAACGGGGAAGAGGAGAAATTAACCAAACGTCATCGTGTACAAGATATTCGGGCGGATGAAGTAGAAGTAGAAGAAGAAGAAGAAGAAGAAGAAGAAGAAGAAGAAGAAGAAGAAGAAGAAGAAGAAGAAGAAAAGAAGAAGAAGAAGAAGAAGAAGAAGAAGAAGAAGATCACACATCAACCGAGCTACCCGTCCATGAAAGCCTCAAAGCGAAGGAGGTCAACGTTTGTGGCCATGCACATGATTCAGAAATACATAATACATCGAGTTTTCTTGGATTTAAGTGCATCG…	Nucleus
HpWRKY6	2229	966	321	34583.5	6.31	ATGGAAGAGGCAAACCCTCTGATACTACAGGGGTGCAAACTAGCAAAAGACCTCGAATCTTTCCTAACCAACCTCCACGGCCAACCCGACCCCGTCCTCCTCTCCAAGGTCTGCGACGATATCATCAGAACGTTTACTGCTGCCAAGGAGAGACTCATGGCGGGGTCTCAGATGGAGCCGAGCTTGCAGGACTGGGTGAGGGCCAACATCAGCAGCCCTTCAGCCGTGGACGCGTGGTTGCAAACGCAACTCATGGCCAAGGGAGACATAGGAGCCGGCAGCACAAGTAGTAGTAGTAGTTTGTTGCCCGTGGAACGTGGAGATTCCTTGAATGCTAATACCGCTGGGAGGGCTTCATCCTCGCTCAGACCAAGATCATCAAGGAGGAAGGAGGATGCA…	Nucleus
HpWRKY7	3272	1524	507	55212.4	8.28	ATGCGATTGGTTCAGCAGCAAGACAACGTTGTGGTAACGGCTGTTTATGGAATGACTTCCTCAGTTCGACCAGTTTCTCCTGGCAGAGAGTCAGTTGAAAAGGTTTCGGATGAGGTATCAAACAAAAGGAAGAGCATGGATCGTGGAACTCAAACAATCCCGGAGACCCCAAATAGTAAAGTTTATTCTGCACAGAACCAACAAGAGAAAACATCTTCTGTCTCCCCTGAGAAACCTTTGCAGGGATCTGACTCTGGGGTTCGTATATCACAGCTAGATAAGGAAGGAAGTATTTCTTCCATAACACCGAGCAAATTACAGACTCCTACCAGAGGTTCTAATGGCTTGCCATCCGTACCTGAAGGAAGGTCTCCCATCATACGAGAAAAGGTGTCAGAG…	Nucleus
HpWRKY8	3420	675	224	25006.7	6.09	ATGGAAGATAGATTGAGCAGTAGCCCACTGAACAGTGACCGACAAGAGAGTGAGATTACCACAGAGAGCGGCCATGAATATCCTCCTCCTCCTCCTCCTACCTTCCTTCCCGACATGAAGATGACCTCTACTTCTTCTCACAAAAGAAGTAAGAGAGGGAGACAGAAGAGAGTGGTGTCGGTGTCGGTGCCGGTACAGAACTCTACTCCGCCGTCCGATTCTTGTGCTTGGAGGAAATACGGCCAGAAACCCGTCAAAGGTTCCCCTTTCCCGAGGGCATACTATAGGTGTTCTAGCTCCAAGAGCTGCCCGGCCAGGAAGCATGTAGAGCGCAGCAACGTGGACGCCGCCATGCTAGTAGTGACCTACTCCTGCGAGCACAACCACCCAGATCCGTCG…	Nucleus
HpWRKY9	2287	339	112	12414.7	9.17	ATGCCACATGAAGGCATTGTCGGGGACTCGGGTGAAAGTAGTGCCTCCTCTCATCAAGGTTTTGCAAGTGCTGGTGGTCAGGTTGCAAGGGGAGGGCAGATCACTGGAGCTAGAGAAAGGGTAGCATTCAGAACAAAATCGGAGGTGGAGATACTAGATGATGGATATAGGTGGAGAAAGTATGGGAAGAAGATGGTCAAGAATAGTACAAACCCCAGGAATTACTACAGGTGCTCGGTGGAAGGGTGCCCAGTTAAGAAGCGAGTTGAAAGAGACAACGACGACGCAAAATACGTGATAACTACATACGAAGGCTCCCATAACCACACCACTTCTTAA	Nucleus
HpWRKY10	1129	945	314	34356	9.78	ATGGCGGTAGAGCTAATGATGGGGTATTCGGGAGACGCGTTCTCCTCCTCCAAGATGCAAGAAAACGCCGTGAAGGAAGCCACGTCAGCTGGGATCCAGAGCGTTGAAGAGTTCATCAAGTTGCTTCAACAACAACAACAGCAAAAGTACTTTCCTCAAGACAACAACATTAAAGATGTCACCGACGTTGTTGTCGGAAACTTCAGAAAGGTCATATCTTTGCTTGGCCGGACCAACCGAACCGGTCACGCCCGGTTCAGACGAGGACCGGTCGGCCAGCCAAAGCAAGAAAAGGATGTGACCAAACCGGAAAAAGTCTCCGCCTTTAAGGTGTACCAACCGACGCCAGTCCACCGGCTCCCTCCATTGCCAAAGAGAGCCGACGCTCCTCCTCCTCCA…	Nucleus
HpWRKY11	3231	1416	471	51250.1	9.17	ATGGACATGAAGGATGCAGACAGGGTGGTCATAGCGAAACCAGTTGCCTCCAGGCCGACG TGCTCCAATTTTCAGTCCTTCTCTGAGCTCCTTGCCGGTGCTATCAATGCATCACCGCCT AATGCGTGTTCCCAAACAGCAATCACTGCGATTAGGCCAAAGACAGTACGTTTTAAGCCA ACAATTAGCCGACCTCCGGTTCTGGCCGTGACATCCCAGGCTGAGCACCCTGGAGCTGCA GGTTGCAGTTCTTCCGACAAAGTTGTGGTTTCAGACAACAAACCTAATGTCGTGTATAAA CCACAAGCCAAACTCGTGTCTCGAAGAACTGTTTCTCTTTTAGCAAACATGGGGAACCCG AGTAACGGCCAACAGCAACACCCGTCATCTGCT…	Nucleus
HpWRKY12	2130	1521	506	55577.6	8.14	ATGACTTCTTCTTCTTCCTCGTCTTCCTTCAAGAACAACAACAACCTCTTTAACTCCAAC GACCGAGAAATGGACACCAATTACAACTGGGGAGGACTCTTCGACCATGCAAAAGATGGT CCCAAGTTCAAGTCCTTCACTCCTTCCTCCCTCCCTTCACCTGCACCTGTCTCTCCATCT TCCTATCTCACTTTCCCTCCTGGCCTCAGCCCATCCGAGCTCCTGGATTCCCCTGTTCTC TTCTCTACCTCTAACGCGCTTCCCTCCCCAACTACAGGTGCTTTTGCTACTCAAACATTC AACTGGACACAAAACCTTCAAAAGCAGCCAAGCTTTTCTGAATTCTCCTTCCAGCCTCAA GCTTCTTCGAGGCCTAATCCTGCTGCTACTTCC…	Nucleus
HpWRKY13	1054	795	264	29713.1	5.04	ATGAACGAAATGATATCTAGTTGTTGGTTAGAATCCGACGAAGATGAGCTGCTGAGGGAG CTTCTAGATGATGCATCTCCTCTGTTTATAATGCCAGGGGAAGCTCTCCAACCCAACCCA GGTCCTGAAATTAACCAATCTATGGACAAAATCTGTGCAGCTTCTTCACAAGCTAGGTTA CCAATATGGGAGAGGAACTTAAGCAAGATGGAAGATAATTACAAGTATACACTTAAGCTC AAGTGCTGTGGCAATGGGATGGCTGATGATGGTTACAAGTGGAGGAAGTACGGGCAGAAA TCTATTAAGAACAGTCCTTACCCTAGGAGCTACTACAGGTGCACGAATCCGCGGTGTAGC GCCAAGAAGCAGGTGGAGAGGTCGAGAGAAGAC…	Nucleus
HpWRKY14	2587	1581	526	57021.3	7.2	ATGGCCGGAAAGCAGGAGCCTTTAGCAACAACCAAGGCGGTCCAGAGGCCGACGATTACG CTACCTCCCCGGCCGCCGGCGGAGACCGTCTTTGCCGGAGGCGGTCTCAGCCCGGGTCCG ATGACCCTGGTCTCCTCTTTCTTCTCCTCCCCTGACGCCGGCTCCTACCTGGACTTCAAC TCTAACTCCTTCTCCCAGCTGCTGGCCGGCGCTATGGCGTCTCCAAGACTCCAACTTTAC GCCGATTTTGGGTACCCAGTTGGCTCTAATGGCGGCGGAGAGAGTGGTAATAGCGATGTG AATAGTGGAGATAGTAATGTGGAGTTGGGGTTTAAACAGAGTAGGCCTATGAGCTTGGCT CTTGGAGCTAGGTCTCCTATGTTTACTGTTCCT…	Nucleus
HpWRKY15	2805	1605	534	58247.5	8.93	ATGGCGGCTTCTTCTTCAAGTAGCCTGGACACCTCAGGCAATTCCCACCCCACTAAAACC TCCAGCTTCACCTTCTCTTCCCACCCTTTTACCAACACCACCACTACCTCCTTCTCCGAC CTCCTCTCGTCCCCTCCTCCCCGCGATGATCATCGTCGACGGGAGGCCGGCCGGGGAGTG CCAAAGTTCAAGTCCGTTCAGCCTCCTTCGCTGCCGATCTCCCCGCCTGCTGCTTCCCCT TCTTCCTACTTCGCTATCCCTTTTGGGTTGAGCCCCACCGAGCTCCTAGACTCCCCCGTC CTCCTGAGCTCCTCTTCAAATATTCTACCTTCACCAACAACTGGGACATTCCCAGCTCAT GCTTTCAATTCGATGGTCAACTGTGGGAGCAAC…	Nucleus
HpWRKY16	1225	549	182	20226.2	9.59	ATGGACATCCAAATCAGAGAGGACTATGGTGTTGGACCTGATCCCAAGCGAAGAGTGAAG AAGGGCAGCTTACCAGCTCCTGATCCTATTGACAAATCCGGAAAGAAACCTAAAGTCATT GTTTATGCTACCGTAGATGTGGCGGTATCAGGGGATGGATATAGGTGGCGCAAGTATGGA CAGAAGATGGTGAAAGGAAATCCCCATCCAAGGAACTACTATAGATGCACTTCGGCAGGA TGCCCGATGCGCAAACAAATTGAAAGAGCGGTAGATAGCACAAATGGCGTGATCATAACG TACAAGGGCGATCATGATCATGTTATGCCCGTGCCTAAGAAAAGGCATGCACCACGAAGC ACTCCTCTCATTGCTGATGTTCCTGCTTCTGTG…	Nucleus and Cytoplasm
HpWRKY17	2439	1362	453	50186	6.78	ATGGATCCTGGGGAAAAGGAACGTGCTTCTTCAAGCCAAAAGCAGAAGCAGGATGATGAG CTCGAATGTGCAAAGGTGGAGATAGTTCAAGCGAGAGAAGAAAACGAAAGGCTAAAGCTG CACTTGGATCGGGTATCAAACGACTGCAAGATCCTACAGAAGCAACTCCACGACGCTATC AACCAACAAAGGGTGATTAATAAGGACATTAATGGTCATTATCATCGTCTTTGTTGTGAA GCGGGTGATAATGAGGATGATCACCAAGAATCCAAGCTTGTTTCCCTTAGCCTTGGGAGA GATTCCGGAACTATTAATGAAGCGACGAAAGACGCGAAGACGAAGAAGAAGATGAAGATG ATGATGATCAAGGCTAAGCCATCTAGCCCGGAG…	Nucleus
HpWRKY18	2510	1269	422	45446.6	8.53	ATGGAAGATGCCGAAGAGCGCGAACTTGTGTCACTTTCCCTTGGAAGAAGCAGCCCTAGT GGTCAGCCACTTGTTAAAAAAGACCAACACAAGTCCTCCAGCAAGGAAAATGGCATGGAG GAGTTGAAGGGTGGCCTGACTCTAGGGCTAGATTCCACCTCCATGTTCCAGGTCTCCTCG GAGTTCCAGGTCGCAAACCTGAACACCGAGGAGAGCTTGGAGAAGCAGAACCATGCCAAG AGGGCTAGGGTTTGTGTCCGAGCTAGATGTGATACTCCAACGATGAATGATGGTTGTCAA TGGAGAAAATATGGTCAGAAAATTGCGAAAGGAAACCCATGCCCAAGAGCATACTACCGT TGCACTGTTGCACCAGCTTGCCCAGTTAGAAAA…	Nucleus
HpWRKY19	3130	1398	465	50947	6.85	ATGGACGACAGCGCGGAGTCTGGGAAGAGGAAACGACCGGTGGAGATGGACGACAGCTTG GGAGACGAGGAGGAGATGGAAGAAAGCGTAGGAGACGAGGAAGAGGAGGAGGAGGAGGAG GAGGCGAGGGGGGTGAGTCGACTCCGCGAGTCAGAGTCGAAGCATCCGTTTGAGTTTCGA GCTCGTGAGGTCACTGGTCCGCCGGAGAATTCGGGTCCGGCAACAAAAGGAGAAGCTGGT GTTAAGGAGATCTTAGGAAACCAAAAGGTGGCCAAAGCTGAAGTCGGAACTCCTACTAAA AGTTCTGTTTGTCCAACTTCCATGCCAGTGTTATCACCTATACCTGTCACACAATTTAGT GCCTCTGGCTCCGGTCCCATGTTTCCAAAGAAA…	Nucleus
HpWRKY20	1675	789	262	28945.6	9.55	ATGGACTACGACTCGCTCGCCAAGGCCTTTGGCAACAACAACAAGTCTCAAGTGCTACAA GTTGGAGGAGGAAACAGTATCAACAGCCCTCTTCCTGATCATGAAGTTGCTCCAAATTCC TCAGTTTCCTTCTCATCAAACGACCACCCAGTTGGCGGCGAGGGTTCTCCAGGGAGGAAG AGCAACAAGGAAGCCCAGCCTACGGCGGGTTCGGAGGCGAGGAGAGCTCTAAGAAAGTGT AAGTTTCCTAAAGATCCACACTTTATCGCTTATAAAGCACAGAGCAAAGCGAAGAAGAAG GTGGAGAAGAAGGAGAGGGAGGCAAAGTTCGCGTTCATGACGAAGAGCGAGGTGGATCAT CTGGAAGATGGCTACAGATGGAGAAAGTACGGA…	Nucleus
HpWRKY21	1295	795	264	28486.1	9.85	ATGGAAGTTGACTGGGATCTTCAGGCTGTGGTCAGGGGCTGCACCGGCGCCACCTCCTCT TCCTCCGCCGCCGCCTTTGACTCCGTCCACGGCGGCGGTTCCATCAAGTCAGAGACTGTA GGTCCTCACCAGTACTCTTCTCTCCAGCTATTTTCTCTCCCAGTCGCAGATCCATTCGAA GCAAGGGGAAATGGGAACATAGGAGGAGACTTGCATGAGCTCTTTAGGCCATTCTTCCCC AAACCCCACCCTCAACAAGTTGCACCTGTCGTCTCCTCTCTCTCCTCTCTATGCTTCTCC AGTGAACAGACCAAGCTAAAGGTACTAAAGCAGCAACATCACCCTCATGGCGGCTCCGCG GCCCCCACCACGAGCTCGCAAGGGCCACGTTCG…	Nucleus
HpWRKY22	1632	804	267	30097.5	5.45	ATGGACAAGGCTGTGGAGTTTTGTGATGTGATCACCCAAGGGAAGGAGCTGGCCGAGCAG CTAAGGAACCACCATCTTAACCCTTCGTCGTCTTTGTCTCAAACTCGCGAAACCACGGAG CTTCTTCTGGAGAAGTTGCTCTCTTCCTATGACAAAGCAATCTCAATGCTCAACTGGGGT ACTTTAGCAGGCGAATCGCCGCGGGTTCTCGCCAACATTAGCCACAAGAGAGACGCCTCC GACCCATGTCCTAAGGGTCAATTCTCTAGAGATGTTAACAAGAAGAGGGGATATTACAGG TGCACTCACCGCCACTCCCAAGGCTGTCTAGCCATAAAGCAGGTTCAAAAATCGGACAAG GACCATACCATATACGATGTCACCTACAGAGGC…	Nucleus
HpWRKY23	1884	594	197	22656.6	9.08	ATGGAGAGTTACAAAAACATTCAACCACCAGCTGGTACATCAGGATATTCCGTTCACCCC TCAATTATGGAGATGGGTAACCCTCAAATGCATCTCCAAGTTGGGAGCCAACATTGGCTC AAGCCAGATGGGTTAGAAATGCAACTTTTGGATGATGCTCATGGAAAGAATAGTAGCAAT GACATGGGTTTGTTGCAGTCCACGGCTCCAATCTTCTACGAGGGAAGTTTGCACTCGACA TATAAGAGTTTGGACAGCAAGATGAAGCTGGGGAAGAGAGAAGGTGATAATATTACAAAG GACATTAGAAGGCCAAGGTTTGCGTTTCAGACGAAGAGCCAGATTGATGTTCTGGATGAT GGCTATCGATGGAGGAAGTACGGTCAAAAGACT…	Nucleus
HpWRKY24	2604	1626	541	58730.8	8.02	ATGAAATCAAATGTCGATGGAGATTGTGCTGCCACTGAAATCAAGAGCAAGGATGATGAA CATCTCGAGCAAGAGGAGACTAAGCGGCCACCTCTTGCTGTTCAAACAGAGAAACATGCC GTTGACTTAGTAAGTTCCAAGACCCACGATGATGATGAGCTAATTAGGAAAGCAAAAGCT CAGATGGGTGAGGCAAGGCAAGAGAACCAGAGGTTGAAGCAGCTAGTAACCAACATTTCC AAGGAATACCATTCTCTACAAACCCATTTCATGAAGATCCTCGAGCAAGATCATCAGGAG TCGAAGAAAATTTCACCTTCACCGTTGACCGATCAAGTGAAGCACGAGGCTCACGAACTC GTCTCTCTCCGCCTTGGGAGGAGCAACTCGAGC…	Nucleus
HpWRKY25	3330	1404	467	51247.3	6.46	ATGGACGACAGCGCGGAGTCTGGGAAGAGGAAACGACCGGTGGAGATGGACGACAGCTTG GGAGACGAGGAGGAGATGGAAGAAAGCGTAGGAGACGAGGAAGAGGAGGAGGAGGAGGAG GAGGAGGAGGCGAGGGGGGTGAGTCGACTCCGGGAGTCAGAGTCGAAGCATCCGTTTGAG TTTCGAGCTCGTGAGGTCACTGGTCCGCCGGAGAATTCGGGTCCGGCAACAAAAGGAGAA GCTGGGGTTAAGGAGATCTTAGGAAACCAAAAGGTGGCCAAAGCTGAAGTCGGAACTCCT ACTAAAAGTTCTGTTTGTCCAACTTCCATGCCAGTGTTATCACCTATACCTGTCACACAA TTTAGTGCCTCTGTCTCCGGTCCCATGTTTCCA…	Nucleus
HpWRKY26	1190	774	257	29140	8.8	ATGGATGCCCATTCCTCATGCGAAGAAAAGATAGAAGTTCTAAAAGCTGAGTTGGAGCAT TACAAGAAAGAGAATGGAACATTGATGTTCATGCTTGATGTTATGAGGACCAAGGTCAGC ATCCTTCAATCTGACGTCGAAGAAGCGAAATGGGCAAAGAAGCAACCAGTCGACGACTCA AGTCCACGGCACGAACCGTGCTTTGGCCAAGTTCGAGACGATGGGTCGCAGAAGAAAGCA AAAGTTGATCAGCTTCCCATGTCCAGACCCTCACAATTCGTAGTAAGAATTGATCATAAC AATCAGAATAACCTTACTGTGAAAGATGGATATCAATGGAGGAAATATGGGCAGAAAGTG ACAAAAGATAACCCATCACCAAGAGCCTACTTC…	Nucleus
HpWRKY27	2556	1065	354	37856.6	9.18	ATGGCCGTCGATCTGATGACGGGGTACAGGAAGATGGAAGATCAAATGGCTATCCAGGAG GCTGCATCGCAAGGGATCAAGAGCATGGAACACCTGATCCGCCTCATGTCCCAGACTTCC TCCTCCTCCTCCTCCTCTGGTCAACCCAACTTCTCCCGCGTTGACTGTTCCGACCTCACC GAAATAACCGTCTCCAAGTTTAAGAAAACGGGGCCCGGTCCAACCCAAGGCCCAGACCCA GACCTATCAGTTCTTAAGTACTCCATTCTCCTCTTCTACCTCGACCTCATCTCAACCGCC GGCCGCCGTACCCCTTCCGTCGCGCTCCCATGCGTTTTCCCCTACGGCGACCGTGCACCC TCCGCCGCCGCGTACTTCGTCCAGCCGCCGCCT…	Nucleus
HpWRKY28	4328	1203	400	43236	5.26	ATGGAAAACTACCAAGGAGATTTGACGGACATACTTCGCCCCTCCTCCTGCTCTTCCACC TATTGGGAGTTCGTCCAGCCTCCACCGATCACCACCACGGCCGCCACCTCCTCCTCCTCC GCTCCTCTCATCGAAGAAGCCGGAGTTGACTTCTTCGGCGACCCATTTTGCAACTTAAGG GATCCGTTCCTCAACGAGCTCGATATGTCCACTTCGAGCTACTTCGAAGATAGTGCAACT GGGAACACCACGAGCGCCATTAAAGCCCACGAGGGTTCTTGTAATAACACCAACATGTTC TCGAAGATTCAGATCTCGCGGCCCGGTCCGGACAATAAGTCGCCTCTTCCTCTTCCTCCT CCTCCGACGAAGTCTCCGTTAATGGCGGCGATG…	Nucleus
HpWRKY29	2837	2121	706	76724.7	6.01	ATGGACGATAATGTCGCTATCATTGGCGATTGGGTGCCTCCTCCTACTCCAAGCCCAAGG ACATACTTTTCAGCCATGATGGGTGACGACAATATTAGCTCAATGTCAGTTCTTGAAACT GATAGGTCCCTTTTGGGTCTGCACGAGCATATGCCAGCTGCAAATGCTGTCGGGAACAAT GTGGCTCGGAATAGTGTTCATTCAAATGAATCAGCTCATGTCTCGGAACATACATTTAAC TCGCGTAGGGGCCTTGTAGAACGAATGGCCGCCAGAGCTGGGTTTAATGCCCCAAGGCTG AATACACAAGGTATCAGATCAGCCGACCACCTTTCTCTTAGCACTGAGGTTCAGTCTCCT TTCTTGACAATTCCACCTGGTCTCAGTCCAACA…	Nucleus
HpWRKY30	3283	663	220	25080.5	9.02	ATGACGGCCACATCTACAGCTCAATCCATGTTAATCCAGGGCTTGTTCGAGGAGCAAGAG ATGCACACACAACTTGGCTTCCTCACTCCTCAATCCCTTAAAGGCTTCATTTTCCCACAC AGTGACCTCCCTCCAACCACCACCAACAATAATATTAATCTCTCCACTGAAACCCTAATA TTGTCCCCAACCCCAAACAAGCCAAGATCACAAGACATGGAAGGAGGATCTCATCTTCTC TCCTTGCAAAGATCCTCTGCAAATCTCTGGGGCTGGGGAGATATAGGAGAGTGCATGGAG AGCAAAAGGAGTGTAGGGGAAGGGCACCTAGGAGTTGCTGCCATTAAGATGAAGAAGATG AAGTCGAGGAAGAAGGTGAGGGAGCCCAGATTT…	Nucleus
HpWRKY31	1247	942	313	34548.7	8.87	ATGACTTCCTCAGTTCGACCAGTTTCTCCTGGCAGAGAGTCAGTTGAAAAGGTTTCGGAT GAGGTATCAAACAAAAGGAAGAGCATGGATCGTGGAACTCAAACAATCCCGGAGACCCCA AATAGTAAAGTTTATTCTGCACAGAACCAACAAGAGAAAACATCTTCTGTCTCCCCTGAG AAACCTTTGCAGGGATCTGACTCTGGGGTTCGTATATCACAGCTAGATAAGGAAGGAAGT ATTTCTTCCATAACACCGAGCAAATTACCACAGACTCCTACCAGAGGTTCTAATGGCTTG CCATCCGTACCTGAAGGAAGGTCTCCCATCATACGAGAAAAGGTGTCAGAGGATGGATTT CATTGGCGAAAATATGGTCAGAAATTTGTTCGA…	Nucleus
HpWRKY32	2834	1899	632	68928	6.34	ATGGACCCCACCACCTCAGACAACAGCAACCGCCCAAGGGGGAGCATAGCGGAGAGGAGG GCGGAGAAATGCGGGTTCAACGCGGAGAGTATCAACACGGCGCGTTTCAGGACGGATAAA AGTGTGGGCCCATTCGCCACCTCCCCAACTGTCGTCCGGTCGCCCCTCTTAACCATCCCT CCCGGCATCAGCCCCACCGCGCTCCTCGACTCGCCTATCCTCTTGCCCAGTTCCCAGCCG TCTCCGACCACGGGGTTCACCGACGAAAGAGGTGGGTTCGGGCGGCTCAAGGAAGACGAC AATGCCTCGTCGTCCTTTGCTGTTGCTTTTCCCGAATATTCCGGCTTCTTTAATCAGGGG AATGATGGTGATGACCTTCATGCTCTTGTTTCC…	Nucleus
HpWRKY33	1815	1569	522	56291.2	8.95	ATGGGGGAAGTTAGGGAAGAGAACCAGAGGTTGAAGAAGCTAATAACCAACATCGCCAAG GACTACCAATCCCTACAAACCCATTTCTTCAAAATCATGAAGCAAGATCATCACCAGGAG GAGGAACAAGAAGGTGGCCATCCTCCTCCATTATCCCAACAAGTGAAGCACGAGGCTCAT GACCTCGTTTCACTTAGCCTCGGACGGAGCAACTCAGGCAATGTCGTCGTCCCGAAGAAG GAGGAGACCGTAAAGATCGATAGCAACGGTTCGTCGGGTCTCTCTCTTGCCCTAGATGGC AAGCTTGAGGCCGACCTGCCGGTGCCAGTCAAGAGCCCGGGGTCCCAGAACAGCGTCGGA GAGACGAAGGAAGGTGACCCAACTGAGACGTGG…	Nucleus
HpWRKY34	2259	1470	489	53368.8	7.23	ATGGCTGGGAACGAGCAGCGTCGAGAGGCCACCGCGTCCAATCCCCGGCGTCCCAACCTC ACCGTCCCTCCCCGCCCTTCCTCGTCTATCTTCACCCCCGGGTTTGGGCTTCCGGGGTTC AGCCCAGGCCCAATGACTTTGGTCTCGTCCTTCTTCGCCGACGACTCGCCGGACTCTGAG TTCAAGTCCTTCTCCCACCTCCTCGCCGGCGCCATGTCTTCCCCCCGCCCTCCGAACTTT TCGAGCGCTCCGCCGGCGCCTGCGTTCACCATGCCGCCTGGACTTAGCCCGCTGGGCGGT GCCGGCGGCAGCTTCCTCGACTCGCCTGGGTTCGCGGGGCTCTTCTCCCCTCAGGGACAG TATGGAATGACACACCAACAGGCTTTGGCACAA…	Nucleus
HpWRKY35	1493	906	301	33602.3	6.15	ATGGAAATTGCAAAGAAGGAAAGGGTGATGGAAGAGCTAGTGCAAGGGCAGGAGTATGCG ACCCAGCTCCAACTTGTCCTGAGGGACCCAGCACTTAGCCGCCGCCTCTCAGCTGACGAG CTTGTCCGGAAGATACTGACATCTTTCGCGCACACTCTGTCCGTGCTGGCCGTACCGGTG CCCGGAGAGTGCTCGGTGGCCGAGGTCTCCACTGTTTCGCCGGGGCAGGGGTCGGGATGT AGTTGGGGTGACCGGTGCGACTCCGGGGAGAGTAGTCGGAAGAGTGCTACCAGCGGTGCA ACTCCGGCGGGTAGGCGAGGCTGTTACAAGAGAAAGAAGAAGTCGGAGACGTGGACAATG ATCTCCCCATCATTGGAAGACAGTCACAGCTGG…	Nucleus
HpWRKY36	1333	882	293	32048.8	5.83	ATGGAGGACGAGGAGGCAAACTCTCTAATAACACAAGGGTGCAAGCTAGCTAAATACCTG GAATCAATCCTAGCCAACCCGGACCCCGTTCTGGTCTCCAAGTTCTGCGACGATATCATC GACACGTTCGTTGCTGCCAAGGAGAGACTCGTGTCAGCTGGGCCGCCTTCGACTTCTCGA ATGGAGTCGAGGTTGCACGAGTGGGCAAGGGCCGACAGTATCGGTCCTTCACCCATGGAC ATGTGGTTGCAAATGCAGCCCATGGAGGGCGAAGGAGACATGGCAGCCAGAGGCACAAAC ACTAGTTTCATTTCCCTGGAACGCGGAAATCATGCGTCGAACATCGATACTGCAGCCAGG GCTTCGTCTTCCCAGAGACCGAGATCGTCAAGA…	Nucleus
HpWRKY37	3275	1152	383	41495.1	7.62	ATGAGGGATCCGCTCCTCCACGAGTTCGACAGGCCCACTTCGACCTACTTCGACGACAGT GCAACGAACACCACCATCAAAGTCAACGAGGGTTCTTGTAATAATATCAACATGTTCTCC AGGATTCAGATCTCGCCTGCACCCAACAACAAGTCGCCTCTTCTTCTTCCTACTCCTCCC CCTCAAAGGTCATCCGAAAATAATAATAATAATAATAGTAATATCCCGAAGTCCCCGTTA ATGGTGGCCATGGCTTCTCCATCTCCGGCGGGTTTCAAGGTGGCTGCTGCTGCTTCCGGA TTGGTTCTAAGCGATCGTATAATTAATGTGAGCAGCTCCAAGAGTTGTTTAATTGATGGG CCGGTGCAGATCTCCTCCCCGCGGAATCTGGGT…	Nucleus
HpWRKY38	2120	951	316	35120.8	7.13	ATGTTTAACGATCAAAGAGACCGCAACTACGACAAACAATATGGTAATCTCAACGGTAAC GAAGGGTCCTATTTATCACAGCTTCAAGGGTTTGATCATGCATCTTCTTCTAACTACATG ATGAGCCTCACTGATAGCTTAATGCAAGGACCCATGGACTACGACTCTCTCGCCAAGGCC TTCGGCCTGTCTCCTTTATCATCTGAAGTGCTCTCTTCCATCGAAGGCAACAACAAGTCT CAAGTGCTACAACTTGGAGAAGGAGGAAACGGTACTACTAGTAATAGTCCTCCTCAAGAT CATGACGTTGTTGCTCCTGTGGATGGCACTCCGAATTCCACAGTTTCTTTCTCGTCAAGC GACCACCAACCTGGCGGTGATTCTCCGGGCAGG…	Nucleus
HpWRKY39	3052	2100	699	76817.6	6.95	ATGGACCCCAGCTCAAAGACCGGCGACTGTCCGGCGGCATCGGACGGCGGCGGGAGGGGG AGCATAGCGGAGAGGAGGGCGGCGAAATGCGGGTTCAACGCGGAGAAGATTAACAACACG CCGCGTTTCAGGACGGATATTGGGGGTGGTCCGTTCATATTCTCACCGCCGGTCGTCCGG TCGCCCCTCTTAACCATCCCTCCCGGGATCAGCCCCACCGCCCTCCTCGATTCACCTATC CTCTTGCCCAATTCCCAGCTTCGTAGGCCGGACCGAATCGTGTTTTTCTGTTTGATTGTG GAGTATGTACTTGTAATATGCTATTGTGAAATGAAATGGGACGTGTTTTTGAGTGTTTGG TTTGTGTTGTTACCTGGACAGGGGAATAATGCT…	Nucleus
HpWRKY40	2272	993	330	36216.3	6.15	ATGGAGAAAATTGAGCAAGCAAGCCTTATAAGTGAGCTGAAAATGGGAAAGGAGCTTGCA AGGCAGCTTCAGATCCATCTCAGCTTGCCAACTTCTTCTATGGAGGACACCGAAGTGTTG GTGCAGAAGATCTTGGATTCCTTCAAGAAGGCAATTTCTGTATTGAACTCCACCTGCTCT TGTCCATCATTAGGAGAGCCCACAACAAGTGTTGGCTTTGCTAGAGGAGTGTCAGATTCT TCGCTGATTTCATTGAGCAGTAGTCCCAAGAGCGAAGATTCCGACCCCAACTTCGTGGAC CGGGATAGCAATAAAGATGTATTTGCAAGGAAACGCGATTCAATTGGCAGGAAGAACACA CCGAGATGGACTCATAAAGTGCGAGTTAGCCCA…	Nucleus
HpWRKY41	1195	774	257	28780	5.56	ATGAAAGGTAGATGGAGCAGTGACCAAGAAGAGTATGACAATACCACAGAGAGCGGCTCG GAATCTCCTCCTCCTAGTTTCCTTCCCGACACCAAGATGGCTTCTACTTCATCGCCCAAA AGAAGTAAGCGAGGAATGCAGAAAAGAGTGGTGTCAGTGCCGATGAAGGACGTGGAAGGT TCACGGCTAAAGGGAGACAACTCTACTCCGCCGTCCGATTCATGGGCCTGGAGGAAATAC GGCCAGAAACCCATCAAAGGTTCCCCTTACCCCAGGGGATACTATAGGTGTAGTAGCTCG AAGGGCTGCCCGGCTAGGAAGCAAGTAGAGCGGAGCAAGGTGGACCCCACCATTCTATTG GTGACCTACGCCTGCGAGCACAACCACCCTTGG…	Nucleus
HpWRKY42	2050	993	330	36607.9	5.17	ATGGAAAATGCAGTGGAATTCTGTGACCAAAAGAGTAGTAGCCTCCTAGTTGAAATTGTC TTACAAGGGAAGGAACTAGCCGAGCAGCTGAGGAACCATTGCCGTGATCCTGCATCGTCT CCACCTGAGACCAGCCAGCTTCTTCTCGAGAAGATACTCCATAACCAGGAGACAGCCCTC TCGTTGCTCAATAAGGGTGCTTTCGTCGGCGAGTCCCCACGGGTTCTCGCCGACGTTAGC CCCAAGAGTGACGTCTCTGACCCTGGTCCCAAGAGCCATTTTTCTAGAGATCTTACCAAG AGGAGGAAGACGCAGCCAAGATGGACTGAGCAAGTGAAAGTGTGTTCAGGGACGGGGCTA GAAGGTCCACTTGACGATGGATATAGCTGGAGA…	Nucleus
HpWRKY43	1397	594	197	21982	9.19	ATGGACCAAGAAACCCCACATGGAGGGCCACCAATACCATCCTTACCACCACAATTGCCA CTCCAAAACGCTCATCCGCCATATCTCTTCACGCCTAGTAGCTCTTCTCTCCTCTTTCCG AACCCATCCTCCGACCATCTACTTCCGGATATTGACTGGGTCGGACTTCTTTCGGGTCAA CCCGGCGGGTTCGGGGATAGTCTGATCAGGCCGGTTAATATAACGGGATGTGGGTCCTCC GGAGCACCTGAGATTAATGGGCTAGAGGAGAAGGGAAATAGTAATAACAAGAGGATGAAG AAGGCGGCCCGTCCGAGATTTGCTTTCCAAACGAGGAGCCCTGATGATATTCTCGACGAT GGTTACCGTTGGAGGAAGTACGGACAGAAAGCT…	Nucleus
HpWRKY44	1362	927	308	33595.3	8.12	ATGGAAGCTGACTGGGATCTTCAGGCCGTGGTCAGGGGTTGCACCGCCACCTCCTCTTCC TCCGCCGCCGCCGCCTTCACCACCGTCCACGGCGGCAATTACATCAAGTCAGAGCCCAAT CCATGTCCAGATCCATTTGAAGCAAGGCAAAGTGGGAACATAGGAGATTTGCATGAGCTC TTTAGGCCATTCTTCCCCAAATCCCACACCCCACAAGTATCACCTGTCGTCTCCTCTCTA TGCTTCTCCAAGGAACAGAGTCAGATTAGAGTACTAAAGCGTCATCAACCCGCCACGACC ACGAACTCGCAGGGGCCACGTTCGAAAAGAAGGAAGAAGAACCAGCTAAAGAAGGTGTGC CATGTACCTGCGGAAGCTCTATCGTCAGATGTA…	Nucleus
HpWRKY45	1769	1221	406	43610.1	6.42	ATGGAGGAGGAGGAGAAGAAGAAGGAGAAGAAGAATATCAACACCAACACGAACAAGAAC AATATCCTTGAAGGAGGAGAAGAAGATCAGAAAAAAGAAGAAGTATCATTCAACAGAAAC ATGGGAATTCCGACAACAGGAAGCATCTTTGACATGGTCATGACTAGTACTATTACTAAT CCCAGTGTTGCTGGTTCCGCCGCCGCCACTACGTCGTCGTCTTCGTCTTGGGGTGGCGGA GGCGGAGGTTTCTTGGACCTTCTAGACATGAAGGAGGACTTCTTCACCGGCGGCATCAAT AGTAGTAACACCGGATGTTTATTCGATTGGCTTCAGCAATCTGGGGGGTTGCTCCTCCCG CCGACGGCTCTTCCATCTCCGGCGACAACGGTT…	Nucleus
HpWRKY46	2676	1524	507	54620.4	6.96	ATGGCCGGAGGAAAGCAGGAGCCTTTAGCTTCAACCAAGGCGGCCCAGAGGCCGACGACG ATTACGCTGCCACCTCGGCCGCCGGCGGAGACCCTCTTCGCCGGCGGTGGTCTCAGCCCG GGACCCATGACCCTGGTCTCGTCTTTCTTCTCCTCCCCGGACGCTACCTCCAACTTCAAC TCGTTCTCTCAGCTGCTGGCCGGTGCTATGGCGTCTCCAAGACTCCAGCTTTATGCCGAT GTGAGCTACCCAGATGGCGGTTCGGCCTCTAATGGCGGTGGAGAGAGTGGAAATAGCGAT GGGAAGAGTGGAGATAGTGATGGGTTTCTGGGGTTTAGACAGAGTAGGCCTATGAACTTG GCTCTTGGTCCTAGTCCTGCGGGGTTCTTCTCT…	Nucleus
HpWRKY47	2593	1590	529	57982.8	9.38	ATGAAATCAAATGTCGATGGAGATTGTGCTGCCACAGAAATCAAGAGCAAGGATGATGAA CATCTCGAGCAAGAGGAGACCAAGCGGCCACCTCTTGCTGTTCAAACAGAGAAACATGCC GTTGACTTAGATGATGATGAGCTAATTAGGAAAGCAAAAGCTCAGATGGGTGAGGCAAGG CAAGAGAACCAGAGGTTGAAGCAGCTAGTAACCAACATTTCCAAGGAATACCATTCTCTA CAAACCCATTTCATGAAGATCATCGAGCAAGATCATCAGGAGTCGAAGAAAATTTCACCG TTGACCGATCAAGTGAAGCACGAGGCTCACGAACTCGTCTCTCTCCGCCTTGGGAGGAGC AACTCGAGCGATGTTGTTGTTCCCAAGGAGGAA…	Nucleus
HpWRKY48	3758	915	304	32844.2	9.09	ATGGATGACACCGGCGGCGGTCCCGATCTTACCTGGCCGATGGGAGCCGACGCCGGCGCC GATTATTACATCTTCGGTACCGGAAGGGGGAGCTCTATACTAAGCGAGTTCGGGTGGGAT GGAGACCTGGTTGGCCACTCGAACCAGCCGTCCAGGTTAGATGAGCTGGACCGGATCGAA CCGGAGTTCTCCGAGCATGTACCCGCTCCGAGGCCGCCGGCCGGAGTAGGCACTTCGAGC GGCGGCGGGGGAGAAGGAGGAGAGGCCGCGAGCTCCAACCCGTCGGTCTCGTCGAGCTCG AACGAGGATCCGGCAGCCGCGTCGACGAGCTCCGGCGGGAGAAAGAAACGGAGAACGCCG CCGCCTACAGACCAAACCCCATCGATACCGAAC…	Nucleus
HpWRKY49	2427	1116	371	41220.1	5.84	ATGGAGGACTGGGATTTGCAAGCAGTTGTCAGAGGCCGCAGCAATAGTGAAGACGTTGCG AGTATGATGAACGAGCAATTGCCGTCTACGTTTGGCTCATCGGATTTCGATCTAGACGAT TATCTTTTCGGAGATTTAACTAAGAGCCTTGAACTTAAAGGAGAAGATCATTTTGATTGC TTAAGCCAAATGCCCTTTTCTCCTCAAAGCTTCTTGGCTACCACTAACGCCTCATCGGTA TCTCGACCGAATTATAGTGAAGGGAAGGAGGAGTCGCCGGAGCTTGAAATGTCACCGGAG GATCAGCCTCTTTCTGAATCATCAGGTTCAGGAGTTTCTTCTGTGAGTCGTAGTACTAAT AAGGTTCCGAGTGCCACCAAGTGGAAAAGAAGG…	Nucleus
HpWRKY50	1934	1512	503	54753.5	7.64	ATGACTTCCTCAGTTCAACCAGTTTCTCCCAGCGGAGAGCCAGTTGAGAATGTTTCAGAT GAGGTGTCACACAAAAGGAAGAGCATGGATTGTGGAACTCAAACCACAGAGATCCAGTAT AGTAAAGATTGTCTCACGCAGAACCAAGAAGAGAAAAAATCTTCGGTCTCCAGTGAGAAA CCTGTTCAGGGATCTGACTCTGGTGTTCATATGTCACAGCCAGATAAGGAAGGAAGTATT TCTTCAATAACACCGAGCGAATTACCTCCGACTCCTGCCAGAGGTTCAAATGGCTCACAA CTTTCTTCCATAACACCAAACAAATTAACCCTGACTCCCACCAGAGGTACTAATGGCTCA CCATCTGTACCCGAAGGAAGGTCTCCCGTCATA…	Nucleus
HpWRKY51	2901	1656	551	59861.5	6.6	ATGGCGGTGAGCGAGGTTGACTTCTTCTCTGAGAACAAGAAGAGGGTTGGTGGTGGCGGC GACGGTGATCATGAGGAGGAGGAGGAGCACGAGAAGTACTCCAAGCCCACCAGTGATTGT CTTCGTGTCAAGGAAGAGATTAATAATACTTCTCATGATCATCGAGCCCCCTTCATTTCC AAGCCTGACGTAAATACCGGACTGCAACTTGTCATTTCGAACACGGGAAGTGATCAGTCA ACCGTGGATGATGGCATTTCGTCTGATGCTGAGGAGAAGCGATCCAAGACCAACGAGCTG GCTCAAATGCAATTTCAGCTCCAAAGGATGAACACCGAAAACCAAAGGCTAAAAGAAATG GTGAGCCAAGTCACCAACAACTACAACGCTTTA…	Nucleus
HpWRKY52	1345	771	256	28696	5.8	ATGGAAGGTAGATTGAGCATTAGCCCACTTATCAGTGGCCAAGAAGAATATGACAATACC ACAGACAGTGGCCATGAGTCTCCTCCTTCTAGCTTTCTCCACGACATGAAGATGGCCTCT ACTTCTTCTCCCAAAAGAAGTAAGCGAGGGATACAAAAGAGAGTGGTGTCGGTGCCGATC AAGGACGTTGAAGGGTCACGGCTAAAGGGAGAGAACTCTACTCCGCCGTCGGATTCTTGG GCTTGGAGGAAATACGGACAGAAACCCATCAAAGGTTCTCCTTATCCCAGGGGATACTAT AGGTGTAGCAGCTCCAAGGGCTGCCCCGCTAGGAAGCAAGTAGAGCGGAGCAAGGTGGAC CCCACCATGCTACTTGTGACCTACTCCTGCGAG…	Nucleus
HpWRKY53	2645	1326	441	48126.1	8.65	ATGGACGACAGCGCGGAGGCGGGTGGAAGGAAACGACGGGCGGAGAGGGACGACAGCGAG TCGGAGTCGAATTCGAAGCGTCTTACCGAGTTGGAAACTGGCGAGGCCGACGGTCCGCCG GAGAATTCGGGTCCAGGAACGAAGGGAGGAGATGAGATTAAGGAGACCTCGGGAAATGAA AAGGTGGCGGAAGCTGAAGCCGAAATGCCTACATCAGATTCTGTTTGTCCAACTTCCATG CCAGAGTCATCACTTATATGTGTTACACAATCTAGCGCAGCTATCTCCGGTCCCATGATT CGGGAGAAAGAATCATCTTTGATAAATATGGATCAAGTACCAAAGCCAAAACCAGATAAA AATGGTTCAGCTCAAATTAAGGCACTGGCAGTG…	Nucleus
HpWRKY54	1391	567	188	21214.7	9.59	ATGGACAATTCCCATATATTCTTGCCATTTCATTCCTCCGGACAATCCATCTTCGATCCA ATCTCATCAAACATGAAGAACCCAAACCCGGTCAACGGTCTCCAAGCTCATCATCACCAC GAGGGTTCCAATGGGTTCCTGGGATTGAGCACAGAGAATAGGTTATTAGCAACACCAAGC TCAGAGTTGGCCGAAATTAATGGTAGAGATTCTGGTACCAATAACTGTGCTAGTGGATCA GAAAGTGAAGGGAAACGAGGGAAGAAGAAGGTAAAGAGGCCGAGATATGCTTTCCAAACG AGGAGCCGGGTTGATATATTGGATGATGGCTATCGTTGGAGGAAGTATGGGCAGAAAGCG GTCAAGGCCAACAAGTTTCCAAGGAGCTACTAT…	Nucleus
HpWRKY55	2366	1542	513	54253.9	6.62	ATGGACTTCTTCGCTGATAAGAGCGCCATCGTCGCCGTCACCGACCGGGTCGGGTCTCAG GGCCCCAAGAGCCCTCCTCCCGGCTTGGACTTCAACGTCAACACTGGGTTGAATCTTCTT ACGACGAACACGAGCAGCGACCAATCCATGGTTGATGATGGGATTTCTCCCAACATGGAA AACAAACGATCTAAGACCAACGAGTTGGCAGCTTTACAGGCTGATTTGGAACGGACCAAG ATGGATAATTTACGCTTAAGGGACATGCTAAGCCAGATGACCAACAACTACCACGCGCTT CAGGTGCACCTGAAGCTACACCAGGGCCAGAAGGGTCAGGGAACTGGCGAGGAGCGGTCG GATTCCGGTGACAATGGTAGGGCTGATCAGGAC…	Nucleus
HpWRKY56	2144	486	161	18120.6	5.04	ATGGCTAACTTCAATTATAGGCCAGTAGATACTTATCTTGACGACGATGATACTAATTTC TTGGATCTCTTGACGATCGACGACTGGGTTCATGAGGAGGACGATAATATTCCACCATCA ACAACTTCTGACAGTTCCCAGAGTCTTATCAATTATCAGGCATTTGTCGGGGACTCGGGT GAAAGTAGTGCCTCCTCTCATCAAGGTTTTGCAAGTGCTGGTGGTCAGGTTGCAAGGGGA GGGCAGATCACTGGAGCTAGAGAAAGGGTAGCATTCAGAACAAAATCGGAGGTGGAGATA CTAGATGATGGATATAGGTGGAGAAAGTATGGGAAGAAGATGGTCAAGAATAGTACAAAC CCCAGGAATTACTACAGGTGCTCGGTGGAAGGG…	Nucleus
HpWRKY57	1629	1011	336	37188.5	8.99	ATGGGATCTTCTACGTGGGTTAACACCTCTCTTGACCTGAACTATGACACGAGGAAGAAC TTCAAACACCATCACCGTCGTTTCTTCGAGTTCCTTGACATGGCTCCTGTGAGCCACACT GGGACCCTTCGAGGACATCCGATCAAAAAGGAGGCGATTGAAGATATCTTGGCGGGGGAG CATAACGTAGGAGCCAAACAAGAGAAGGGTGCTTTGGTTGAGGAGCTGAACAGGATAAAC AAAGAGAACAGGATGCTGATGGAGACAATCACTGTCTTGTACAACAAGTACAACACATTG CAAGAACAATTCACTGATCTGGTCTCCAAGAACAACGAAATGGACCGAACAGCACCAGCA CCGCCGCCTCCCAAGAAGAGGAAGCTTCTAGAC…	Nucleus
HpWRKY58	542	387	128	14473.3	9.85	ATGTTGTTGTGTGATATTGTAATATACAGGTCAAGGAGCCGGCAGAAGAAGAGGGTAGTG GAATTGCCGGCCGACGATCTATGCTCCGACGTGTGGGCTTGGAGAAAGTACGGCCAGAAA CCCATCAAAGGCTCCCCTTTCCCTAGGAGCTACTACAAGTGCAGCTCGTCGAGAGGGTGC CCGGCGAGGAAGCAGGTGGAGAGGAGAAGTGACAATTCCGAACTCTTCATCGTTAGCTTC TCCGGCGACCACACCCACCCTCCTCCCTCCCACCGCAACTCCCTCGCCGGAACCTCCCGC GTCAAGCTCTCCTCCTCAGCCGACGCCACGTCAACAGACAGCCAATCAACGAATCACAAA GATCTTGGTCAACGGTTCAATATTTGA	Nucleus
HpWRKY59	2157	963	320	35710.5	7.1	ATGTTTAACGATCAAAGAGACCGCAACTACGACAAACAATATGGTAATCTCAACGGTAAC GAAGGGTCCTATTTATCACAGCTTCAAGGGTTTGATCATGCATCTTCTTCTAACTACATG ATGAGTCTCACTGAGAGCTTAATGCAAGGACCCATGGACTACGACTCTCTCGCCAAGGCC TTCGGCCTGTCTCCTTTATCATCTGAAGTGCTCTCTTCCATCGAAGGCAACAACAAGTCT CAAGTGCTACAACTTGGAGAAGGAGGAAACGGTACTACTAGTAATAGTCCTCCTCAAGAT CATGACGTTGTTGCTCCTGTGGATGGCACTCCGAATTCCACAGTTTCTTTCTCGTCAAGC GACCACCAACCTGGCGGTGATTCTCCGGGCAGG…	Nucleus
HpWRKY60	1073	825	274	31082.4	4.74	ATGAATGAAACGATGGCAAGTTGTTGGATGGACGAGGTCGAAGACGAATTGGTCAGGGAG CTTCTAGATGATGAATCTCCTCTCTTTATATTGCCAGAGGAAACGCTCGAACCGAACCTG AGTCCCGACCAATCCATGGACCCGTTAGTCTCCAATTTGTACTCGGGGACGATGATTTTA GGTCTAGAAGATGCATTGTCATCAGTTACTGCCCAAAAATACCAAAACCATGCAGCTTAT TCACAATCCAGATTGCCAATATGGGAAAGGAACCTGAGCAAGATGGAGGATAACAAGTAT ACTCTTAGGCTAAAGTGTTGTGGTGGAAATAGGATGGCTGATGATGGTTATAAGTGGAGA AAGTACGGTCAGAAATCTATTAAGAATAGTCCT…	Nucleus
HpWRKY61	1459	960	319	35305.8	5.39	ATGGAGTATTTTGGTTGGCCGGAAAGTACGCCGTCGGTGGGGAGGAAGGCGATAGAGGAG CTGGTTAAGGGTAGGGAGACCGCCAACAAGCTTAGATCTTTACTTGCGGTGAACGACGGG TCGTATTTTAGGGGTGATTCCTTGCCGGTAGAGCAAATGGTCACCCAGATCCTGAGCTCT TTTGCTAATACCCTATCTATTCTCAATACTCGTCCCGTTGGTGGGGGTCTTAGTGAGGAT TATTCCGACGAGGTCTCCAATTTCCCGGCGAGCCGGAGGTCCGAGGATTCCGGCGAGACT AGCAAGTACACTGATCATCCGCTGCCTGTGCTTCAGAGCCGGAGAGGCTCATACAAGAGG AGGAAGACAAGTCACACGTGGACCACAGACACG…	Nucleus
HpWRKY62	1784	981	326	35896.8	8.7	ATGGACTACTCTTCTTCATGGGTGGATACTTCCCTTGACTTGAACATCAACCATCATCGA GTTGCTGAGTTGAGGAGGAAACCTTCAGAGAAAGAAGAGACTGGTGCGCTAGTGGAGGAG CTGAACAGGGTGAGTGAAGAAAACAAGAAGCTAAATAAGATGCTAAGCTCCATGTGTGAG AGTTACAATGCATTAAAAGGGCAATTTGTGGACTATATGAGCAAGGCAAACATGGAGAAG GAACTTAGCAGTGGCCAAATTAGCAAGAAAAGGAAATCTGACCAAAGCAGCAATAACAAT GCTAATAATGAGAACAACAACAACAATCTTGTTGGAGGTGCTAACAATGGGACATCGGAG AGCAGCTCGACCGATGAAGAATCGAGTAAGAGG…	Nucleus
HpWRKY63	2627	402	133	15541.7	9.43	ATGGAGAGCTACAACATCCGACTACCAGCTTATACATCAGGATGTCCTCCTATATATCCC TCAATTATGGAGATGGGTGACCCTCAGAGAGGCGGTGATATTGCAAAGGAAATTAGAAGG CCAAGGATTGCGTTTCAGACAAAGAGCCAGATTGATGTACTAGATGATGGGTATCGATGG AGGAAGTATGGTCAAAAAACTGTGAAGAACAACCGATTTCCGAGGAGTTACTACAAATGC ACGCATAGAGGCTGTAATGTGAAAAAGCAAGTGCAGCGAAACTCTACACACGAAGAACTT GTAGTGACCACATACGAAGGGGTGCATGTACACCCAACTGTGAAGTCAGCAGAGAATTTT GATGAGATACTGAGGCAGATGCTTACTTATACT…	Nucleus
HpWRKY64	1210	951	316	35884	5.2	ATGGAGAATAACTACATGGAGGACTGGGATTTGCAAGCTGTTGTAAGAGGTTGCAGTACT AGTGAAGTCTTTGCCAGTACAATGAACAAGCAACCACTGTCTATGTTTGCCACCTCGGAT TTCGACCAAGACAATGATATTTTCAAGGATTTAACTAAGAGCTTTGAACCTAAGAGAGAA GATTATCACCATTTATATAAGCTTGAAGGCATTTACAGTTCCAGTCCCTCTTGCCCTGAA AGCTTCTTGACCCCGGCCCCCTTGTCGACATGTCTATCGATTAGAGAAGAGAAGAAAGAG CCACCACCGGAGCTTCAAAAGTCGCTGGAGGAGCAGCCTCTTTCTGAATCATCAGGGTCA GGAGTTTCTTCTGTGAGTTGTAGTACTAATGAG…	Nucleus
HpWRKY65	1450	933	310	33448.8	10.03	ATGGCCGTGGACCTGATCAGCAACATGGGCGGGTACCGAAACGACAGCTTCGTCGCCAAC ATGGAGGAGAGCGCCGTGAAGGAGGCAGCGTCCGGCCTCGAAAGCGTCAACAAGCTCATC CGTCTCCTCTCCGGCCACCATCCCTCCTCCGCCTCCGACCTTAACGTCGACTGCAATGCT GTTGCTGACGTGGCTGTGTCCAAGTTCAAGCGCGTAATCTCCCTCCTCGGACGCACCCGC ACCGGCCACGCGCGCTTCCGGCGGGCCCCAATCCCTCACCCCCGGAGGAGCCCACCGGCG AGAGAGTGTATTACGCGACGCCGATCCAGCAGGAACAACGGCGCCGTTTTGGAGAGGAAG GGGAGCTCGAGTACACTCAACTTCTCTTACAAT…	Nucleus
HpWRKY66	2444	672	223	24925.8	5.02	ATGCTGTTCAAGGTTGAGTTCAGGGAGGCCGCAGCGTTAAGGAAGGTGATAGAGAAGACA GTGGTCAAAGTGAAGATATCTGCAAGTGCAAGTGCAGGGAACCTGAAGAGTGAAGGGCTG CCTTCTGATTTATGGTCATGGAGGAAATATGGGCAGAAGCCCATTAAAGGGTCTCCTTTT CCAAGAGGCTACTATAGGTGTAGTACATTAAAGGGTTGCTCAGCCAAGAAGCAAGTGGAA AGGTGCAGAACTGATGCTTCAATGCTCATAATCACTTACACCTCCAGCCACAACCATCCC GGACCCCGAATCGAAACAGCCGCAAAGGAAGATCAAAGTGATCATCAACCTACAAGTGAT GATGATCAAGTAGATACGATCACTACTACTACT…	Nucleus
HpWRKY67	1537	846	281	31271.7	7.2	ATGGAGAGGAGAGAGACAGGAGTGAAGCTAGAAAACACCACCAACAACAACAACAGCAGC AGCATCAACCTAGTATCCTCGTTTTACCCTAATCATGTCCAGATCAGCACTAGTTCTACT TCTACTAGCTTCCCACTTCAGGGTTCGTTTGAGTATTCTCCGGGTACCCCTATTTCGTCC TCCATCTCGTCGGCCTCTAGCGAGGCTTTGAACGACGAGAACCAGGTCGTCAAGGGATTA GACGGCGAGGAGGAGGAAGAGGGAGACGCTGATGAACAGGAGGAGGGCCAGAAGAAGACT AAGAAACAGCCCAAGAAGAGCAATCAGAAGAAACAGAAAGAACCCAGATTCGCGTTCATG ACGAAGAGCGAGGTTGATCATCTGGAAGATGGC…	Nucleus
HpWRKY68	4162	1179	392	43561.9	8	ATGGAAAATCATGACCGGGAATTGAAGTTCTTGAACGGTGCGGGCGGAGACTTCCTCTGC CGCAACGCGAGCAGCTCCGACCATGTCGACGAGGATTCCGGCCAGGGAAAGGTCATCAAG GAAGTGGACTTCTTCTTTAGCGAGAGGAACAACAACTGTGATACAAACAACCTCGTCAAG TCGCCAAACGACGATCACCAAATGGACGACAAAAGACAAACTCACCCAGAAGTTGATTCC GATGTCAACACCGGACTGAATCTCCTCATTTCTTCGAGTTCCGGAGTCGTTGCAAGAACT GAAAATTGCAATAAATCCAATCAGACCCAACTGGGTGAGCTACAAGTAGAATTAGGGAGG CTACATGATGAGAATATGAAGCTTAGGAGCACC…	Nucleus
HpWRKY69	2382	1713	570	62646.4	6.98	ATGGCTTCTTCTACAAGTAGCCTGGACACCTCAGGAAACTCCAACCCTAATACAACAACC AGCAACTTCACCTTCTCTTCTAACCACTTCATGACCACCTTCTCCGACCTCCTCTCGTCC CCTCCTCCTGCTCCTGATCATCATCATCATCATCATCGTCGTGGCGAGTCGGGCCGGGTC GAAGCGGCCGGCGTGCCGAAGTTCAAGTCAGTCCAGCCACCTTCACTGCCAATCTCACCA CCTGCTGCTTCCCCTTCTTCCTACTTCGCCATCCCTTTTGGCTTGAGCCCTTCCGAGCTT TTAGACTCTCCCGTCCTCCTGAGCTCGTCCAACATTCTACCCTCTCCAACCACTGGGACA TTCCCAGCTAATGCCTTCAATTGGAAGGGCAAT…	Nucleus
HpWRKY70	2343	1686	561	61718.4	7.72	ATGGCTTCTTCTACAAGTAGCCTGGACACCTCAGGAAACTCCAACACTAATACAACAACC AGCAACTTCACCTTCTCTTCTAACCACTTCATGACCACCTTCTCCGACCTCCTCTCGTCC CCTCCTCCTGCTCCTGATCATCATCATCGTCGCCGCGGCGAGCCGGGGCGGGTCGAAGCC GCCGGCGTGCCGAAGTTCAAGTCAGTCCAGCCACCTTCACTGCCGATCTCACCACCTGCT GCTTCCCCTTCTTCCTACTTCGCCATCCCTTTTGGCTTGAGCCCTTCCGAGCTTTTAGAC TCTCCCGTCCTACTGAGCTCGTCCAACATTCTACCCTCTCCAACCACTGGGACATTTCCA GCTAATGCCTTCAATTGGAAGGGCAATTCTGGG…	Nucleus
HpWRKY71	3567	2172	723	78510.5	6.06	ATGGACGATAATTTTGCTCTCATTGGCGACTGGGTGCCTCCTCCTACTCCAAGCCCTAGG ACATTCTTTTCGGCTTTTATGAGTGACGGCGAAATCAGCTCAAAGTCAGTTCCTACAACT GAGGGATTCGTTTCGGGTCCGCACGAGCATATGCCAGCTGCAAATGCTGCTGCTTTCGAG AAGGACGTGGCACAGATTGATGCGCAATTAAATGAATCCTCGGAACACAAGTTTAACTCG CGTGGTGGCCTTGTGGAACGGATGGCTGCCAGAGCTGGGTTTAATGCCCCGAGGCTGAAT ACACAGGGTATCAGATCGGCCGACCATTCTGTTAGCACCGAGGTTCCGTCTCCTTTCTTG ACAATACCCCCAGGTCTCAGTCCAACGAGCTTG…	Nucleus
HpWRKY72	3715	1296	431	46298.4	7.18	ATGGAGGGTAGTGGGAGCTTAGGTGGGGCCCCCCGGTACAAGCTGATGTCGCCAGCTAAG CTCCCGATCTCCTCGAGGTCAGCTTCTTCCATCAATATCCCTCCTACTGGACTTAGCCCT ACTTCCTTCCTCGACTCCCCCGTGCTTCTCTCCAATGTCAAGCCTGAGCCGTCCCCAACA CTGGGTGACTTGAAGTATGAACTTGTCCCTGCGGATGCCAACTTTCAAAGAGGTGAACAG CTTAATCCAGCCCAACCTCAGTCTCAGGATCAACCATTCGTTTCGCCTCCTAGGGTGAAA GGCGACGCATGTGCCTCTAATGAGCTGCGTCTCTCAGCACCCACTCACATGGCTACTTCA GCTTCTGGTGCTCCTGTTGAAGATGATCTGAAC…	Nucleus
HpWRKY73	1715	993	330	36339.2	9.71	ATGGCGGTGGAGCTAATGATGGGCTACTCTAGAGACACTTTCTCCTCCTCCAAGATGCAA GAAACCGCCGTTAAAGAAGCCGCTTCTGCTGGGATCCAAAGCGTAGAAGAGTTCATCAAG TTGCTTCAACAAAAGGATCCCCAACAACAACCAAAGTACTTCAACGAAGACAACAACATT AAAGATGTCACCGAAGTTGTCGTGAACAATTTCAGAAAGGTCATATCTTTATTGGGTCGG ACCAACCGAACCGGCCACGCCAGATTCCGGCGAGGTCCGGTTTCGATTTCTCAGCCGAAG CAGGAACCGGAGGCGGCAACTCCGGTGAGGGATCCGACTCCGAGCATCAAACAAGTCTCC GCCTTTAAGGTGTATAATCCGACCCCGGTCCAC…	Nucleus
HpWRKY74	2096	585	194	22306.9	9.37	ATGGACAAGTTCCAAATGTTCATGCCATTTTCTTCCACTGGACAATCCACCTTCGATCCA ATCTCGTCAAACATGAAAAACCCATTTCAGGTCAACGATTTCCAAGCTCATCATTACCGT CACGATGAGGGCTCCGATGGGTTTTTGGGATTCAAGGCTGAAAATTTATTTGTACCGACA AGCTCGGAGTTAGTCAATAACAATGGCAGGGATTCTGGTATCAACAACCAATTCGCGAGC GGATCGGAAGGCGAAGGGAGGCCAGGGAAGAAGAAGGGGGAGAAGAAGGTTAGGAGGCCG AGATACGCTTTCCAAACGAGGAGCCAAGTTGATATAATGGATGATGGTTATAGGTGGAGG AAGTACGGCCAAAAAGCGGTGAAGGCCAACAAG…	Nucleus
HpWRKY75	3302	1299	432	46427.5	7.18	ATGGAGGGTAGTGGGAGCTTAGGTGGGGCCCCCCGGTACAAGCTGATGTCGCCAGCTAAG CTCCCGATCTCCTCGAGGTCAGCTTCTTCCATCAATATCCCTCCTACTGGACTTAGCCCT ACTTCCTTCCTCGACTCCCCCGTGCTTCTCTCCAATGTCAAGCCTGAGCCGTCCCCAACA CTGGGTGACTTGAAGTATGAACTTGTCCCTGCGGATGCCAACTTTCAAAGAGGTGAACAG CTTAATCCAGCCCAACCTCAGTCTCAGGATCAACCATTCGTTTCGCCTCCTAGGGTGAAA GGCGACGCATGTGCCTCCTCCAATGAGCTGCGTCTCTCAGCACCCACTCACATGGCTACT TCAGCTTCTGGTGCTCCTGTTGAAGATGATCTG…	Nucleus
HpWRKY76	6194	642	213	24189.6	6.75	ATGGATCACGATCAGGAGGGTGCAGGAGAGGGAGTAGCGACTAGTTATGAGCTTCAGGTG TCCTTCTCCTCCAACCCATCACAGCCCATCCACGAGATGGGTTTCGTGCAATTCGAAGAC CAAAACCTGCCCCAGTTATTGAGCTTCTTGGCCCCACCCCCTCCCTCTTCTAATTCCCAT CAACATCTTCTCAATACCAGCTCCTCGAGGTTAATGGGTCACAGCGTCCAGGTGGGGGCA ACTGATGATCCAAAAGCTGCTACCACTAATGAGGACAACGGCACCACTGTCAATGAGCCC TCCAATTCCTGGTGGAGGAGCTCATCTTCCGAAAAGAACAAGGTGAAGGTGAGAAGGAAG CTCAGAGAACCCAGATTCTGCTTCCAGACTAGG…	Nucleus
HpWRKY77	1033	474	157	18122.5	9.2	ATGAGGAAGGTGATCGAGAAGACAGTAGTCAAAGTGAAGGTATCTGCAACTGCAAGTGCA GGGAACCTGAAGAATGAAGGGCTGCCTTATGATTTCTGGTCCTGGAGGAAATATGGACAG AAGCCTATTAAAGGGTCTCCTTTTCCAAGAGGCTATTATAAGTGTAGCACATCAAAGGGG TGCTCAGCCAAGAAGCAAGTGGAAAGGTGCAGAACTGATGCTTCAATGCTTATAATCACT TACACCTCCACCCACAACCATCCAGGACCACCCGCCCTCCCTGTTAGGAAATTAGACCAG AACCAGAACACACGACACACGAGATTTACGTTGAAAACCCGAAAACAGGATAGTGTTGAA GAGGAAGAGGAAGAGGGGGAAGCAAAAGAAGAC…	Nucleus
HpWRKY78	1291	810	269	29681.1	8.21	ATGGCCCATGCCCCATATAATTCGACCACGGTGCAACTTTCTGGTCCTCCTCCTCCTCCT CCTCCTCAAAGTCTACCTTGTAATAGTAGTACTCTTGTACCTAATACAAATAACCAGCCG GGTACCCCTATTTCGTCCTCCATCTCGTCGGCCTCTAGCGAGGCTTTGAACGACGAGAAC CAGGTCGTCAAGGGATTAGACGGCGAGGAGGAGGAAGAGGGAGACGCTGATGAACAGGAG GAGGGCCAGAAGAAGACTAAGAAACAGTCAAGGCCCAAGAAGAGCAATCAGAAGAAACAG AAAGAACCCAGATTCGCGTTCATGACGAAGAGCGAGGTTGATCATCTGGAAGATGGCTAC AGGTGGAGGAAGTACGGACAAAAAGCTGTCAAG…	Nucleus
HpWRKY79	1470	852	283	30960.4	8.55	ATGGCTGAAGAAGAGAATGGTGCTTTGGTGGAGGAGCTGAACCGGGTGAGTGAGGAGAAC AAGAAGCTGACTGAGATGCTAAGCGCCATGTGCGAGAACTACAATTCATTGAGAGGACAA ATGGTGGATTATATGAGTAAGGAGAACAAGGAGAAGGAGATTAGCAAGAAGAGGAAATCT GAGCAAAGCAGCATTAATAATGAGATTAACAATGTTTTTGGAGGAGCTAACAATGGGACA TCGGAGAGCAGCTCGACCGACGAAGATTCGAGCAAGAGGCCAAGAGAGGAGGTGATCAAG GCTAAGATATCAAGGGTCTATCACAGGACTGAACCATCTGACACTAGCCTGGTTGTGAAA GATGGCTACCAATGGAGGAAGTATGGACAAAAG…	Nucleus
HpWRKY80	4640	1629	542	58074.1	6.95	ATGGAAGGTACCCAATTGCCCGAAGAAAGCGAGGGAGCGGGGGCGGGGAGTGGGAGTTTA GGTGGGGCCCGGTATAAGCTGATGTCGCCAGCTAAGCTCCCGATCTCGAGGTCTGCTTGC ATCACTATCCCTCCTGGACTTAGCCCTACTTCCTTCCTCGACTCCCCCGTTCTTCTCTCC AATGTCAAGGCTGAGCCATCCCCAACCACTGGTTCCTTTTTCAACCAAATAGCGTGTGGT GTTGTCGGCTCTAACTTTTATTCTGCAACTTCAATCTCCTCTGGCACCTCTGGGGAAAGA ATGTCCAGTCCCTGCAATGTGAACTTCCAGATAGGTGAACAGCTTAATCCAGTCCAACTT CAGTCTCAGGCCCAACCATTTATCTCATCTCCT…	Nucleus
HpWRKY81	519	519	172	18766.1	9.47	ATGGACCAAGAAGCCCCACATGGTGGGCCGCCAATACCACCCCTACAACCACCGTCACCG CCACCATTGTTATTACCACAACTGCCACTCCAAAACCTGCCTCCTCCCTATCTTTTTTCG TCTAGTAGCTCTTCTCTCTCCCTCCCTTACCCTTCCTCACAGCTGCAACTACTTCCGGAT ATTGACTGGGTCAGCCTTTTCTCTGGTCCAACCGGCGTGTTCGGAGAGAATCTCACCAGG CCGGGTAATATAACCGGAATTGGTTCCTCCGGGGTTCCGGAGATTAATGGGCAAGAGGAG GAGAATGGAGGATTGAATAGTAATAACAAGAGGAGATCAAGTAGTGGGGGCAGGACGAAG AAGGCGACCCGGCCTAGGTTCGCCTTCCAAACG…	Nucleus
HpWRKY82	1341	930	309	33931.9	9.02	ATGGTTTCTAACTCTTCATCTACCTGGGTTAACACCTCTCTGGACCTCAACTACGACAAG AACAACCACCCTTTCTTCGAGTTCCTTGACGAGGCTCCTTCCAGTTGCACCGGGGTACAA GAGAAGGGTGCCTTGGTTGAGGAGCTAAACAGGAAAAGCAAGGAGAATAGGATTCTGATG GAGATGATCACGGTCTTGCACAAGAAGTACACCGCATTGCAAGACCAGTTCGCCGATATG GTCTCCAAGACTAATTTTGATAGGGACCAAATGGCGGCGCCAACCCCAAAGAAGAGAAAG CTACTAGACAGCGAGGAACACAGCAATCTGATTAACCATGGCAGCGGAAACTCGGATAGC GGCTCGAGCGATGATGAATCAAGTAAGAGGACC…	Nucleus
HpWRKY83	4093	513	171	19395.3	6.44	ATGGATCATCACCCAGAAGATCCTAACCCTAATGATACTACTCATCACTTCAACCACGAG GACTTCGAATTCGAGTTATCAGATTATCTAATGCTTGATGATGTTGGAGTAGTAGATAAC CAGTCTTCTTCCCCAAGCTTGGTCTCAGTTTCGGAGCAAGGTGGAGATAATGATGCGACC TCAAGGGAGATAATCACCACTACCAATAAAAAGAGAAGCGGGGTGGTAAAGAAGAACAAG GTGCAAGCGGGATATAGGGTGGCATTTAGAACGAAATCGGAGGTGGAGGTAATGGATGAT GGATTTAAATGGCGGAAATACGGAAAGAAGTCTGTCAAGAACAACCCAAATCCCAGGAAC TACTATAAGTGTTCATTGGACGGTTGCAACGTG…	Nucleus
HpWRKY84	1077	750	249	27679.1	8.11	ATGGATTCACATTCCTCCTGCAGAGAAAGGATAGAACTCCTAAAAGCTGAGTTGGAGCGT TACAAGAAAGAGAACGGAACACTGAAGTTCATGCTTGAAGTTATGGGGACCAAGTTCGGC ATCCTTCGGTCAGAAGTGGAACAAGCAAAGCAGGTCAAGCAGCAATTAGTCAACGACTCG AGTCGCCACGCACAATCCAGCTCTTGCTGCGAGCTGGTTTGTGATAACGGTTCGCACAAG AGACCAAGAGTTGAGGGTCAGGCTCCCATATCCGGGCCGTCGCAAGTCTTCGTAAGAGTA GACCCCAATAACAAGAGTTCCCTTACCGTGAAAGATGGATATCAATGGAGGAAATACGGG CAGAAGGTGACCAGAGATAACCCATCGCCAAGA…	Nucleus
HpWRKY85	1189	567	189	21133.6	9.49	ATGGACAATTCCCATATGTTCTTGCCATTTCATTCCTCCGGACAATCCATCTTCGATCCAATCTCATCAAACATGAAGAACCCGAACCCGGTCAACGGTCTCCAAGCTCATCATCACCACGAGGGTTCCAATGGGTTCCTGGGATTGAGCACAGAGAATAGGTTATTAGCAACACCAAGCTCAGAGTTGGCCGAAATTAATGGTGGAGATTCTGGTACCAATAACTGTGCTAGTGGATCAGAAAGTGAAGGGAAACGAGGGAAGAAGAAGGTAAAGAGGCCGAGATATGCTTTCCAAACGAGGAGCCGGGTTGATATATTGGATGATGGCTATCGTTGGAGGAAGTATGGCCAGAAAGCGGTCAAGGCCAACAAGTTTCCAAGGAGCTACTATCGGTGC…	Nucleus
HpWRKY86	1736	1053	350	38475.7	6.9	ATGGAGAGGAGAGAGACAGGAGTGAAGCTAGAAAACACCACCAACAACAACAACAGCAGC AGCATCAACCTAGTATCCTCGTTTTACCCTAATCATGTCCAGATCAGCACTAGTTCTACT TCTACTAGCTTCCCACTTCAGGGTTCGTTTGAGTATTCTGTAAGTGGTAATAATGGCTCT CTAGGGTTTATGGAGCTACTGGGTGTCCAAGACTATGGTAATATATATCCACCTTCTCTT TTAGACATGGCCCATGCCCCATATAATTCGACCACGGTGCAACTTTCTGGTCCTCCTCCT CCTCCTCCTCCTCAAAGTCTACCTTGTAATAGTAGTACTCTTGTACCTAATACAAATAAC CAGCCGGGTACTCCTATTTCGTCCTCCATCTCG…	Nucleus
