# Supplementary material for: Genome-Wide Identification of the Hypericum perforatum WRKY Gene Family Implicates HpWRKY85 in Drought Resistance
Source: Int J Mol Sci. 2022 Dec 26;24(1):352. doi: 10.3390/ijms24010352 (PMC9820127; doi:10.3390/ijms24010352)
Supplement: Supplementary file 1 [file ijms-24-00352-s001.zip › Table S2.xlsx]

## Sheet: Sheet1
Supplemental Table S2. Characteristics of the core domain of 86 HpWRKY proteins.
Name	WRKY group	WRKY domain
		Conserved heptapeptide	Zinc-fnger type	m	n
HpWRKY7N	Group Ⅰ-N	WRKYGQK	C2H2	4	22
HpWRKY31N	Group Ⅰ-N	WRKYGQK	C2H2	4	22
HpWRKY50N	Group Ⅰ-N	WRKYGQK	/	/	/
HpWRKY3N	Group Ⅰ-N	WRKYGQK	C2H2	4	22
HpWRKY32N	Group Ⅰ-N	WRKYGQK	/	/	/
HpWRKY39N	Group Ⅰ-N	WRKYGQK	C2H2	4	22
HpWRKY75N	Group Ⅰ-N	WRKYGQK	C2H2	4	22
HpWRKY80N	Group Ⅰ-N	WRKYGQK	C2H2	4	22
HpWRKY72N	Group Ⅰ-N	WRKYGQK	C2H2	4	22
HpWRKY29N	Group Ⅰ-N	WRKYGQK	C2H2	4	22
HpWRKY71N	Group Ⅰ-N	WRKYGQK	C2H2	4	22
HpWRKY14N	Group Ⅰ-N	WRKYGQK	C2H2	4	22
HpWRKY46N	Group Ⅰ-N	WRKYGQK	C2H2	4	22
HpWRKY34N	Group Ⅰ-N	WRKYGQK	C2H2	4	22
HpWRKY69N	Group Ⅰ-N	WRKYGQK	C2H2	4	22
HpWRKY70N	Group Ⅰ-N	WRKYGQK	C2H2	4	22
HpWRKY15N	Group Ⅰ-N	WRKYGQK	C2H2	4	22
HpWRKY12N	Group Ⅰ-N	WRKYGQK	C2H2	4	22
HpWRKY11N	Group Ⅰ-N	WRKYGQK	C2H2	4	22
HpWRKY19N	Group Ⅰ-N	WRKYGQK	C2H2	4	22
HpWRKY25N	Group Ⅰ-N	WRKYGQK	C2H2	4	22
HpWRKY53N	Group Ⅰ-N	WRKYGQK	C2H2	4	22
HpWRKY7C	Group Ⅰ-C	WRKYGQK	C2H2	4	23
HpWRKY50C	Group Ⅰ-C	WRKYGQK	C2H2	4	23
HpWRKY3C	Group Ⅰ-C	WRKYGQK	C2H2	4	23
HpWRKY32C	Group Ⅰ-C	WRKYGQK	C2H2	4	23
HpWRKY39C	Group Ⅰ-C	WRKYGQK	C2H2	4	23
HpWRKY29C	Group Ⅰ-C	WRKYGQK	C2H2	4	23
HpWRKY71C	Group Ⅰ-C	WRKYGQK	C2H2	4	23
HpWRKY69C	Group Ⅰ-C	WRKYGQK	C2H2	4	23
HpWRKY70C	Group Ⅰ-C	WRKYGQK	C2H2	4	23
HpWRKY15C	Group Ⅰ-C	WRKYGQK	C2H2	4	23
HpWRKY12C	Group Ⅰ-C	WRKYGQK	C2H2	4	23
HpWRKY72C	Group Ⅰ-C	WRKYGQK	C2H2	4	23
HpWRKY75C	Group Ⅰ-C	WRKYGQK	C2H2	4	23
HpWRKY80C	Group Ⅰ-C	WRKYGQK	C2H2	4	23
HpWRKY14C	Group Ⅰ-C	WRKYGQK	C2H2	4	23
HpWRKY46C	Group Ⅰ-C	WRKYGQK	C2H2	4	23
HpWRKY34C	Group Ⅰ-C	WRKYGQK	C2H2	4	23
HpWRKY11C	Group Ⅰ-C	WRKYGQK	C2H2	4	23
HpWRKY19C	Group Ⅰ-C	WRKYGQK	C2H2	4	23
HpWRKY25C	Group Ⅰ-C	WRKYGQK	C2H2	4	23
HpWRKY53C	Group Ⅰ-C	WRKYGQK	C2H2	4	23
HpWRKY16	Group Ⅰ-C	WRKYGQK	C2H2	4	23
HpWRKY31C	Group Ⅰ-C	WRKYGQK	/	/	/
HpWRKY57	Group Ⅱ-a	WRKYGQK	C2H2	5	23
HpWRKY82	Group Ⅱ-a	WRKYGQK	C2H2	5	23
HpWRKY62	Group Ⅱ-a	WRKYGQK	C2H2	5	23
HpWRKY79	Group Ⅱ-a	WRKYGQK	C2H2	5	23
HpWRKY26	Group Ⅱ-a	WRKYGQK	C2H2	5	23
HpWRKY84	Group Ⅱ-a	WRKYGQK	/	/	/
HpWRKY55	Group Ⅱ-b	WRKYGQK	C2H2	5	23
HpWRKY51	Group Ⅱ-b	WRKYGQK	C2H2	5	23
HpWRKY68	Group Ⅱ-b	WRKYGQK	C2H2	5	23
HpWRKY5	Group Ⅱ-b	WRKYGQK	C2H2	5	23
HpWRKY18	Group Ⅱ-b	WRKYGQK	C2H2	5	23
HpWRKY24	Group Ⅱ-b	WRKYGQK	C2H2	5	23
HpWRKY47	Group Ⅱ-b	WRKYGQK	/	/	/
HpWRKY33	Group Ⅱ-b	WRKYGQK	C2H2	5	23
HpWRKY17	Group Ⅱ-b	WRKYGQK	C2H2	5	23
HpWRKY76	Group Ⅱ-c	WRKYGQK	C2H2	4	23
HpWRKY30	Group Ⅱ-c	WRKYGQK	C2H2	4	23
HpWRKY56	Group Ⅱ-c	WRKYGKK	C2H2	4	23
HpWRKY9	Group Ⅱ-c	WRKYGKK	C2H2	4	23
HpWRKY83	Group Ⅱ-c	WRKYGKK	C2H2	4	23
HpWRKY54	Group Ⅱ-c	WRKYGQK	C2H2	4	23
HpWRKY85	Group Ⅱ-c	WRKYGQK	C2H2	4	23
HpWRKY74	Group Ⅱ-c	WRKYGQK	C2H2	4	23
HpWRKY63	Group Ⅱ-c	WRKYGQK	C2H2	4	23
HpWRKY23	Group Ⅱ-c	WRKYGQK	C2H2	4	23
HpWRKY81	Group Ⅱ-c	WRKYGQK	/	/	/
HpWRKY43	Group Ⅱ-c	WRKYGQK	C2H2	4	23
HpWRKY20	Group Ⅱ-c	WRKYGQK	C2H2	4	23
HpWRKY38	Group Ⅱ-c	WRKYGQK	C2H2	4	23
HpWRKY59	Group Ⅱ-c	WRKYGQK	C2H2	4	23
HpWRKY48	Group Ⅱ-c	WRKYGQK	C2H2	4	23
HpWRKY67	Group Ⅱ-c	WRKYGQK	C2H2	4	23
HpWRKY78	Group Ⅱ-c	WRKYGQK	C2H2	4	23
HpWRKY86	Group Ⅱ-c	WRKYGQK	C2H2	4	23
HpWRKY45	Group Ⅱ-c	WRKYGQK	C2H2	4	23
HpWRKY60	Group Ⅱ-c	WRKYGQK	C2H2	4	23
HpWRKY13	Group Ⅱ-c	WRKYGQK	C2H2	4	23
HpWRKY73	Group Ⅱ-d	WRKYGQK	C2H2	5	23
HpWRKY10	Group Ⅱ-d	WRKYGQK	C2H2	5	23
HpWRKY65	Group Ⅱ-d	WRKYGQK	C2H2	5	23
HpWRKY4	Group Ⅱ-d	WRKYGQK	C2H2	5	23
HpWRKY27	Group Ⅱ-d	WRKYGQK	C2H2	5	23
HpWRKY1	Group Ⅱ-d	WRKYGQK	C2H2	5	23
HpWRKY66	Group Ⅱ-d	WRKYGQK	C2H2	5	23
HpWRKY77	Group Ⅱ-d	WRKYGQK	C2H2	5	23
HpWRKY21	Group Ⅱ-e	WRKYGQK	C2H2	5	23
HpWRKY44	Group Ⅱ-e	WRKYGQK	C2H2	5	23
HpWRKY28	Group Ⅱ-e	WRKYGQK	C2H2	5	23
HpWRKY37	Group Ⅱ-e	WRKYGQK	C2H2	5	23
HpWRKY41	Group Ⅱ-e	WRKYGQK	C2H2	5	23
HpWRKY52	Group Ⅱ-e	WRKYGQK	C2H2	5	23
HpWRKY8	Group Ⅱ-e	WRKYGQK	C2H2	5	23
HpWRKY64	Group Ⅱ-e	WRKYGQK	C2H2	5	23
HpWRKY49	Group Ⅱ-e	WRKYGQK	C2H2	5	23
HpWRKY58	Group Ⅱ-e	WRKYGQK	C2H2	5	23
HpWRKY61	Group Ⅲ	WRKYGQK	C2HC	7	24
HpWRKY35	Group Ⅲ	WRKYGQK	C2HC	7	24
HpWRKY22	Group Ⅲ	/	C2HC	7	24
HpWRKY42	Group Ⅲ	WRKYGQK	C2HC	7	24
HpWRKY2	Group Ⅲ	WRKYGQK	C2HC	7	24
HpWRKY40	Group Ⅲ	WRKYGQK	C2HC	7	24
HpWRKY6	Group Ⅲ	WRKYGQK	C2HC	7	24
HpWRKY36	Group Ⅲ	WRKYGQK	C2HC	7	24
‘N’ and ‘C’ denote the N-terminal and C-terminal WRKY domains of the first group of WRKY proteins respectively, ‘m’ and ‘n’ denote the residues in the common zinc finger motif C-Xm-C-Xn-HXH/C.
