# Supplementary material for: Genome-Wide Identification of the Hypericum perforatum WRKY Gene Family Implicates HpWRKY85 in Drought Resistance
Source: Int J Mol Sci. 2022 Dec 26;24(1):352. doi: 10.3390/ijms24010352 (PMC9820127; doi:10.3390/ijms24010352)
Supplement: Supplementary file 1 [file ijms-24-00352-s001.zip › Table S3.xlsx]

## Sheet: Sheet1
Supplementary Table S3. Putative cis-acting elements identified in the promoter regions of 86 HpWRKY genes.
	ACE	ARE	AuxRR-core	AT-rich sequence	AT-rich element	ATCC-motif	A-box	AAAC-motif	Box 4	Box I	Box II	Box II -like sequence	box S	CAAT-box	CE3	CCAAT-box	CCGTCC-box	EIRE	ERE	G-Box	G-box	GT1-motif	HSE	LAMP-element	MBS	Skn-1_motif	Sp1	TATA-box	TATC-box	TATCCAT/C-motif	TC-rich repeats	TCA-element	TCCC-motif	box E	circadian	dOCT	4cl-CMA2b	AAGAA-motif	AC-I	AT1-motif	ATGCAAAT motif	Box-W1	CAT-box	CATT-motif	GA-motif	GATA-motif	GCC box	GARE-motif	GCN4_motif
HpWRKY1	*	*		*					*	*				*				*	*		*	*	*	*	*	*	*	*	*	*	*	*		*	*
HpWRKY2	*									*				*						*	*		*		*	*	*	*		*					*		*	*	*	*	*	*	*	*	*			*	*
HpWRKY3	*								*					*						*	*	*	*		*	*	*	*			*	*			*			*
HpWRKY4	*								*					*		*						*	*		*	*	*	*	*						*			*											*
HpWRKY5	*	*							*					*		*				*	*		*		*	*	*	*							*			*			*	*
HpWRKY6									*	*				*		*				*	*		*		*		*	*				*			*							*						*
HpWRKY7		*		*										*		*					*	*	*		*	*		*			*	*			*					*		*
HpWRKY8	*	*							*	*				*						*	*	*	*		*	*	*	*			*	*		*								*
HpWRKY9		*		*					*	*				*		*			*				*		*	*		*			*	*			*			*		*		*	*	*
HpWRKY10	*	*		*					*					*		*				*	*	*	*		*	*	*	*			*	*	*				*	*	*		*	*	*					*
HpWRKY11					*				*					*		*		*			*	*	*		*	*	*	*			*													*					*
HpWRKY12	*	*	*				*	*				*		*			*	*		*	*		*		*	*	*	*				*										*			*	*	*
HpWRKY13									*	*				*	*			*					*		*	*		*		*		*			*														*
HpWRKY14									*					*		*						*	*		*	*	*	*			*				*			*					*					*
HpWRKY15	*	*	*		*		*		*	*			*	*			*			*	*	*	*		*	*	*	*			*	*	*					*	*							*			*
HpWRKY16		*							*				*	*							*	*	*	*	*	*	*	*			*	*	*		*			*				*			*	*		*	*
HpWRKY17	*	*							*	*				*					*			*	*		*	*	*	*	*			*						*				*	*					*	*
HpWRKY18		*					*		*	*				*		*	*					*	*	*		*		*	*		*		*		*			*						*	*	*			*
HpWRKY19	*	*				*			*	*				*					*		*		*		*		*	*				*	*					*		*		*						*
HpWRKY20		*	*			*			*					*								*	*	*		*	*	*	*			*	*	*	*	*									*	*
HpWRKY21									*					*		*				*	*		*		*	*		*				*			*					*		*			*	*		*
HpWRKY22	*						*		*	*				*			*		*		*		*			*	*	*			*	*	*		*							*				*
HpWRKY23		*							*					*						*	*	*		*	*	*	*	*							*										*	*		*
HpWRKY24					*				*	*			*	*					*	*	*	*			*	*	*	*			*	*			*												*		*
HpWRKY25	*	*							*	*				*					*		*		*		*		*	*				*						*		*		*						*
HpWRKY26									*	*				*					*	*	*	*	*		*	*		*			*	*			*									*
HpWRKY27	*	*						*	*	*				*					*	*	*	*	*		*	*	*	*			*				*							*						*	*
HpWRKY28		*							*	*				*		*					*	*	*	*	*	*	*	*			*		*		*			*				*			*			*
HpWRKY29		*											*	*						*	*		*		*	*	*	*			*				*			*						*
HpWRKY30	*	*							*	*				*						*	*	*			*	*		*		*	*	*	*								*	*							*
HpWRKY31	*	*			*									*		*		*		*	*	*			*		*	*			*	*			*			*	*			*						*
HpWRKY32	*								*					*						*	*	*	*		*	*	*	*			*	*			*			*
HpWRKY33	*	*							*					*		*				*	*		*		*	*	*	*		*		*			*			*				*						*	*
HpWRKY34		*							*	*				*						*	*		*		*	*		*	*		*	*			*		*	*	*		*	*	*			*	*	*
HpWRKY35	*	*					*		*					*			*				*	*		*	*	*	*	*		*								*			*			*	*	*		*
HpWRKY36	*	*							*	*	*		*	*		*			*	*	*		*			*	*	*				*						*					*					*	*
HpWRKY37		*		*					*	*				*		*		*					*		*	*	*	*							*			*	*				*			*			*
HpWRKY38		*							*	*				*						*	*	*	*	*		*		*				*	*		*			*				*	*			*
HpWRKY39		*				*			*	*				*					*				*			*		*		*	*	*			*			*				*				*
HpWRKY40									*	*				*							*		*		*	*		*			*	*			*								*		*	*		*
HpWRKY41		*		*					*					*						*	*					*		*			*	*	*		*						*		*		*
HpWRKY42		*							*	*				*					*			*	*		*			*			*	*			*			*				*				*
HpWRKY43	*	*							*					*							*	*			*	*	*	*			*		*		*							*	*		*			*	*
HpWRKY44	*						*		*				*	*		*	*			*	*	*	*		*		*	*			*	*			*			*				*			*	*			*
HpWRKY45		*	*						*	*				*		*			*	*	*	*	*	*	*	*	*	*			*	*	*															*
HpWRKY46	*	*					*				*			*		*	*			*	*	*	*			*		*			*	*			*			*				*		*				*
HpWRKY47									*	*			*	*					*	*	*				*	*	*	*		*	*	*			*			*						*	*		*		*
HpWRKY48					*				*	*				*		*			*	*	*	*			*	*		*	*		*	*			*			*				*			*	*		*
HpWRKY49		*							*	*				*					*	*	*	*	*			*	*	*			*				*							*		*
HpWRKY50					*				*	*				*		*			*	*	*	*			*	*	*	*			*	*		*	*			*		*			*					*
HpWRKY51	*						*		*				*	*			*				*				*	*	*	*					*		*			*		*					*			*
HpWRKY52	*								*	*				*		*			*	*	*	*	*		*	*		*		*	*	*	*										*	*	*	*			*
HpWRKY53		*							*	*				*				*	*			*	*		*	*	*	*		*	*	*										*				*
HpWRKY54					*				*				*	*						*	*	*	*		*	*	*	*	*		*	*			*									*			*	*
HpWRKY55							*		*					*			*			*	*				*	*	*	*	*		*		*		*			*				*							*
HpWRKY56		*			*				*	*		*		*		*			*				*		*	*		*			*	*			*			*		*		*		*
HpWRKY57			*						*	*				*	*	*			*	*	*	*	*		*		*	*							*					*		*
HpWRKY58		*					*		*	*				*			*						*			*	*	*	*		*	*	*		*			*				*	*
HpWRKY59		*	*						*	*				*		*				*	*	*	*	*		*	*	*					*		*			*				*	*			*
HpWRKY60	*								*	*				*		*					*		*		*	*	*	*	*			*											*		*			*
HpWRKY61		*						*						*						*	*	*	*			*	*	*				*			*				*				*	*		*		*	*
HpWRKY62		*												*		*				*	*					*	*	*					*		*			*				*	*	*		*
HpWRKY63		*	*						*	*				*				*		*	*	*	*			*	*	*			*	*	*		*			*				*
HpWRKY64	*	*							*	*				*						*	*	*	*		*	*	*	*		*			*		*						*				*	*		*	*
HpWRKY65	*	*					*		*	*	*			*			*			*	*	*	*			*	*	*			*				*							*			*			*	*
HpWRKY66	*								*				*	*						*	*		*		*	*	*	*			*				*									*				*
HpWRKY67		*							*		*			*						*	*		*		*	*	*	*		*		*			*							*	*	*		*
HpWRKY68	*	*							*	*				*		*			*	*	*	*	*		*	*	*	*		*	*							*				*				*		*
HpWRKY69		*							*	*				*					*	*	*	*	*			*		*		*		*	*					*				*		*	*	*	*
HpWRKY70		*							*	*				*					*	*	*	*	*			*		*		*	*	*						*				*		*	*	*	*
HpWRKY71	*	*							*		*			*		*				*	*	*	*			*	*	*			*	*			*			*	*			*	*		*	*
HpWRKY72		*							*					*							*	*	*			*	*	*		*		*	*	*	*			*	*
HpWRKY73	*						*				*			*		*	*			*	*	*	*				*	*			*		*					*	*	*		*				*		*
HpWRKY74		*					*		*	*			*	*			*			*	*	*	*		*	*	*	*				*			*			*			*	*				*	*
HpWRKY75		*							*					*							*	*	*			*	*	*		*		*	*	*	*			*	*
HpWRKY76		*								*				*				*			*	*	*		*	*		*				*			*			*			*			*				*	*
HpWRKY77			*						*	*				*		*				*	*	*	*		*	*	*	*			*	*	*		*			*			*							*
HpWRKY78		*									*			*						*	*		*		*	*	*	*		*		*	*		*							*	*	*		*
HpWRKY79	*	*							*	*				*		*			*	*	*	*			*	*		*			*	*			*			*				*				*		*
HpWRKY80	*						*		*	*				*			*			*	*				*	*		*			*	*			*			*						*	*				*
HpWRKY81		*					*		*	*				*			*				*	*	*		*	*		*		*	*				*				*			*			*			*
HpWRKY82			*						*	*				*					*			*	*		*	*		*			*	*			*			*				*						*
HpWRKY83	*	*							*	*	*			*					*	*	*	*	*	*		*	*	*			*				*			*					*		*	*			*
HpWRKY84		*							*	*				*					*	*	*		*		*	*		*			*	*			*							*							*
HpWRKY85									*	*			*	*					*	*	*	*	*			*	*	*	*		*	*						*			*	*					*
HpWRKY86		*							*		*			*						*	*		*		*	*	*	*				*	*		*			*				*	*	*
*：The transcription factor contains the element. ACE ：cis-acting element involved in light responsiveness，ARE：cis-acting regulatory element essential for the anaerobic induction，AT-rich sequence ：element for maximal elicitor-mediated activation (2copies)，Box 4：part of a conserved DNA module involved in light responsiveness，Box I：light responsive element，CAAT-box ：common cis-acting element in prom…
[truncated: 62 more columns]

## Sheet: Sheet2
		number	function
Transcription	TATA-box	86	core promoter element around -30 of transcription start
	CAAT-box	86	common cis-acting element in promoter and enhancer regions
	TA-rich region	4	enhancer
	A-box	15	cis-acting regulatory element
	Box II -like sequence	2	cis-acting regulatory element
	OBP-1 site	5	cis-acting regulatory element
	ATGCAAAT motif	12	cis-acting regulatory element associated to the TGAGTCA motif
	5UTR Py-rich stretch	56	cis-acting element conferring high transcription levels,
	AT-rich element	8	binding site of AT-rich DNA binding protein (ATBP-1)
Cell cycle	circadian	66	cis-acting regulatory element involved in circadian control
	MSA-like	3	cis-acting element involved in cell cycle regulation
	E2Fb	2	/
Development	Skn-1_motif	78	cis-acting regulatory element required for endosperm expression
	GCN4_motif	26	cis-regulatory element involved in endosperm expression
	CCGTCC-box	15	cis-acting regulatory element related to meristem specific activation
	CAT-box	24	cis-acting regulatory element related to meristem expression
	AACA_motif	2	involved in endosperm-specific negative expression
	dOCT	1	cis-acting regulatory element related to meristem specific activation
	RY-element	3	cis-acting regulatory element involved in seed-specific regulation
	HD-Zip 1	1	element involved in differentiation of the palisade mesophyll cells
	HD-Zip 2	1	element involved in the control of leaf morphology development
	as1	3	cis-acting regulatory element involved in the root-specific expression
	AC-I	12	/
Hormone	ABRE	47	cis-acting element involved in the abscisic acid responsiveness
	motif IIb	2	abscisic acid responsive element
	CE3	2	cis-acting element involved in ABA and VP1 responsiveness
	CE1	2	cis-acting element associated to ABRE, involved in ABA responsiveness
	GARE-motif	37	gibberellin-responsive element
	P-box	16	gibberellin-responsive element
	TATC-box	12	cis-acting element involved in gibberellin-responsiveness
	TCA-element	60	cis-acting element involved in salicylic acid responsiveness，
	SARE	2	cis-acting element involved in salicylic acid responsiveness
	TGA-element	31	auxin-responsive element
	AuxRR-core	9	cis-acting regulatory element involved in auxin responsiveness
	TGA-box	6	part of an auxin-responsive element
	O2-site	31	cis-acting regulatory element involved in zein metabolism regulation
	ERE	29	ethylene-responsive element
	CGTCA-motif	54	cis-acting regulatory element involved in the MeJA-responsiveness
	TGACG-motif	54	cis-acting regulatory element involved in the MeJA-responsiveness
Abiotic / biotic stress	TC-rich repeats	54	cis-acting element involved in defense and stress responsiveness
	ARE	57	cis-acting regulatory element essential for the anaerobic induction
	GC-motif	16	enhancer-like element involved in anoxic specific inducibility
	ELI-box3	5	elicitor-responsive element
	Box-W1	51	fungal elicitor responsive element
	box E	6	/
	EIRE	9	elicitor-responsive element
	AT-rich sequence	6	element for maximal elicitor-mediated activation (2copies)
	W box	51	/
	box S	12	/
	GCC box	9	/
	WUN-motif	13	wound-responsive element
	JERE	2	/
	LTR	33	cis-acting element involved in low-temperature responsiveness
	C-repeat/DRE	4	regulatory element involved in cold- and dehydration-responsiveness
	HSE	71	cis-acting element involved in heat stress responsiveness
	MBS	63	MYB binding site involved in drought-inducibility
	CCAAT-box	31	MYBHv1 binding site
	MBSII	5	MYB binding site involved in flavonoid biosynthetic genes regulation
	MBSI	1	MYB binding site involved in flavonoid biosynthetic genes regulation
	MRE	24	MYB binding site involved in light responsiveness
	G-box	72	cis-acting regulatory element involved in light responsiveness
	Sp1	61	light responsive element
	G-Box	55	cis-acting regulatory element involved in light responsiveness
	GAG-motif	46	part of a light responsive element
	I-box	46	part of a light responsive element
	GT1-motif	55	light responsive element
	MNF1	8	light responsive element
	ACE	35	cis-acting element involved in light responsiveness
	Box I	52	light responsive element
	Box 4	75	part of a conserved DNA module involved in light responsiveness
	GATA-motif	33	part of a light responsive element
	GA-motif	26	part of a light responsive element
	CATT-motif	23	part of a light responsive element
	AE-box	27	part of a module for light response
	TCT-motif	42	part of a light responsive element
	TCCC-motif	28	part of a light responsive element
	ATCT-motif	35	part of a conserved DNA module involved in light responsiveness
	3-AF1 binding site	22	light responsive element
	rbcS-CMA7a	4	part of a light responsive element
	LAMP-element	11	part of a light responsive element
	ATC-motif	3	part of a conserved DNA module involved in light responsiveness
	HD-Zip 3	2	protein binding site
	Box III	12	protein binding site
	box II	8	part of a light responsive element
	TGG-motif	3	part of a light responsive element
	chs-Unit 1 m1	9	part of a light responsive element
	chs-CMA2a	5	part of a light responsive element
	Box II	9	part of a light responsive element
	L-box	12	part of a light responsive element
	AT1-motif	11	part of a light responsive module
	CG-motif	3	part of a light responsive element
	C-box	2	cis-acting regulatory element involved in light responsiveness
	Gap-box	6	part of a light responsive element
	CAG-motif	1	part of a light response element
	AAAC-motif	3	light responsive element
	4cl-CMA2b	3	light responsive element
	ATCC-motif	3	part of a conserved DNA module involved in light responsiveness
	AC-II	16	light responsive element
	Pc-CMA2c	1	part of a light responsive element
	chs-CMA1a	12	part of a light responsive element
	chs-CMA2b	3	part of a light responsive element
	as-2-box	17	involved in shoot-specific expression and light responsiveness
TATA-box	CAAT-box	TA-rich region	A-box	Box II -like sequence	OBP-1 site	ATGCAAAT motif	5UTR Py-rich stretch	AT-rich element	circadian	MSA-like	E2Fb	Skn-1_motif	GCN4_motif	CCGTCC-box	CAT-box	AACA_motif	dOCT	RY-element	HD-Zip 1	HD-Zip 2	as1	AC-I	ABRE	motif IIb	CE3	CE1	GARE-motif	P-box	TATC-box	TCA-element	SARE	TGA-element	AuxRR-core	TGA-box	O2-site	ERE	CGTCA-motif	TGACG-motif	TC-rich repeats	ARE	GC-motif	ELI-box3	Box-W1	box E	EIRE	AT-rich sequence	W box	box S	GCC box
86	86	4	15	2	5	12	56	8	66	3	2	78	26	15	24	2	1	3	1	1	3	12	47	2	2	2	37	16	12	60	2	31	9	6	31	29	54	54	54	57	16	5	51	6	9	6	51	12	9
TATA-box	CAAT-box	TA-rich region	A-box	Box II -like sequence	OBP-1 site	ATGCAAAT motif	5UTR Py-rich stretch	AT-rich element	circadian	MSA-like	E2Fb	Skn-1_motif	GCN4_motif	CCGTCC-box	CAT-box	AACA_motif	dOCT	RY-element	HD-Zip 1	HD-Zip 2	as1	AC-I	ABRE	motif IIb	CE3	CE1	GARE-motif	P-box	TATC-box	TCA-element	SARE	TGA-element	AuxRR-core	TGA-box	O2-site	ERE	CGTCA-motif	TGACG-motif	TC-rich repeats	ARE	GC-motif	ELI-box3	Box-W1	box E	EIRE	AT-rich sequence	W box	box S	GCC box
TATA-box	CAAT-box	TA-rich region	A-box	Box II -like sequence	OBP-1 site	ATGCAAAT motif	5UTR Py-rich stretch	AT-rich element	circadian	MSA-like	E2Fb	Skn-1_motif	GCN4_motif	CCGTCC-box	CAT-box	AACA_motif	dOCT	RY-element	HD-Zip 1	HD-Zip 2	as1	AC-I	ABRE	motif IIb	CE3	CE1	GARE-motif	P-box	TATC-box	TCA-element	SARE	TGA-element	AuxRR-core	TGA-box	O2-site	ERE	CGTCA-motif	TGACG-motif	TC-rich repeats	ARE	GC-motif	ELI-box3	Box-W1	box E	EIRE	AT-rich sequence	W box	box S	GCC box
86	86	4	15	2	5	12	56	8	66	3	2	78	26	15	24	2	1	3	1	1	3	12	47	2	2	2	37	16	12	60	2	31	9	6	31	29	54	54	54	57	16	5	51	6	9	6	51	12	9
86	86	4	15	2	5	12	56	8	66	3	2	78	26	15	24	2	1	3	1	1	3	12	47	2	2	2	37	16	12	60	2	31	9	6	31	29	54	54	54	57	16	5	51	6	9	6	51	12	9
[truncated: 55 more columns]

## Sheet: Sheet3
ACE ：cis-acting element involved in light responsiveness，ARE：cis-acting regulatory element essential for the anaerobic induction，AT-rich sequence ：element for maximal elicitor-mediated activation (2copies)，Box 4：part of a conserved DNA module involved in light responsiveness，Box I：light responsive element，CAAT-box ：common cis-acting element in promoter and enhancer regions，EIRE：elicitor-responsiv…
