# Supplementary material for: Genome-Wide Identification of the Hypericum perforatum WRKY Gene Family Implicates HpWRKY85 in Drought Resistance
Source: Int J Mol Sci. 2022 Dec 26;24(1):352. doi: 10.3390/ijms24010352 (PMC9820127; doi:10.3390/ijms24010352)
Supplement: Supplementary file 1 [file ijms-24-00352-s001.zip › Table S5.xls]

## Sheet: Sheet1
Supplemental Table S5. Primer sequences used in this study.
Primer name	Primer Sequence (5' to 3')	Description1
q-HpWRKY1-F	ACCAAGAGCCAACACTCTCTTGC	QRT
q-HpWRKY1-R	TGGGCAGCAGCTCTTCAAGC	QRT
q-HpWRKY7-F	AGAGGGCATCACACGACCCA	QRT
q-HpWRKY7-R	CCGCGATCACTGTGCTGGAT	QRT
q-HpWRKY8-F	TCCGCCGTCCGATTCTTGTG	QRT
q-HpWRKY8-R	TCCACGTTGCTGCGCTCTAC	QRT
q-HpWRKY27-F	ACCCAACTTCTCCCGCGTTG	QRT
q-HpWRKY27-R	GTCTGGGCCTTGGGTTGGAC	QRT
q-HpWRKY35-F	GACCCAACCCGTGTCGTCAA	QRT
q-HpWRKY35-R	ACGTCATCTGCAGCGGGAAG	QRT
q-HpWRKY42-F	TGCCGTGATCCTGCATCGTC	QRT
q-HpWRKY42-R	CGAGAGGGCTGTCTCCTGGT	QRT
q-HpWRKY61-F	TGACCAGGGCTGCAAAGCAA	QRT
q-HpWRKY61-R	CGGTGTGGTCGAGGAGAAGC	QRT
q-HpWRKY79-F	GTCCGGGCCGACCATCAC	QRT
q-HpWRKY79-R	TGGTGGCTTGGCGGTATTGG	QRT
q-HpWRKY83-F	AGGTGCAAGCGGGATATAGGGT	QRT
q-HpWRKY83-R	TCACGTTGCAACCGTCCAATGA	QRT
q-HpWRKY85-F	TGGCCAGAAAGCGGTCAAGG	QRT
q-HpWRKY85-R	TGGTGAGACGTTGCACTTGCT	QRT
q-HpACT2-F	AGGAGTCCCTCCACGACCAC	QRT
q-HpACT2-R	GCCGTTGTGTACCGGGTAGG	QRT
c-HpWRKY85-F	ATGGACAATTCCCATATGTTC	C
c-HpWRKY85-R	TCATAAGGAGTTAGTGGTGAAAAT	C
35S-F	AAAGGCCCAGCAGTGATC	C
35S-R	GAAGGATAGTGGGATTGTGC	C
PBI221-HpWRKY85-F	GCTCTAGAATGGACAATTCCCATATGTTC	GFP
PBI221-HpWRKY85-R	CGAGCTCTCATAAGGAGTTAGTGGTGAAAAT	GFP
attB-HpWRKY85-F	GGGGACAAGTTTGTACAAAAAAGCAGGCTTC ATGGACAATTCCCATATGTTC	GATEWAY
attB-HpWRKY85-R	GGGGACCACTTTGTACAAGAAAGCTGGGTC TCATAAGGAGTTAGTGGTGAAAAT	GATEWAY
The type of experiment for which the primers were used is indicated in brackets (QRT: RT-qPCR, C: cloning, GFP: primer for subcellular localization vector constrution,GATEWAY: gateway vector construction, HM: homozygous mutant identification).
